# Supplementary material for: Construction of High-Density Linkage Maps of Populus deltoides × P. simonii Using Restriction-Site Associated DNA Sequencing
Source: PLoS One. 2016 Mar 10;11(3):e0150692. doi: 10.1371/journal.pone.0150692 (PMC4786213; doi:10.1371/journal.pone.0150692)
Supplement: S1 Table — (XLSX) [file pone.0150692.s007.xlsx]

## Sheet: Sheet1
Type	No.	Field ID	Depth	Std	Coverage (%)
Parent	1	L-3 (Male)	61.66	125.52	9.14
	2	I-69 (Female)	31.24	77.44	8.98
Progeny	1	C13-2	7.49	22.34	7.44
	2	B26-3	5.36	17	6.35
	3	D28-2	7.56	17.96	6.55
	4	C22-3	6.44	26.94	6.29
	5	B11-3	6.88	26.66	7.11
	6	C30-1	7.32	24.5	7.51
	7	C2-2	6.03	24.32	6.82
	8	C31-2	5.49	20.93	6.45
	9	A30-3	5.24	22.15	6.24
	10	D2-3	5.69	19.9	6.74
	11	C12-1	6.65	25.74	7.09
	12	C17-1	5.51	19.6	6.61
	13	C24-1	6.31	22.56	7.04
	14	A7-3	5.82	25.82	6.9
	15	C4-3	5.21	18.38	6.4
	16	A22-1	6.31	32.06	7.25
	17	D1-3	5.54	21.44	6.46
	18	A33-1	5.67	23.93	6.97
	19	C21-1	6.34	33.09	6.9
	20	B12-2	5.66	18.79	6.77
	21	C21-3	7.37	25.88	7.56
	22	C12-2	5.52	14.71	5.94
	23	C9-3	4.25	14.4	7.61
	24	C28-1	5.28	16.31	5.89
	25	C20-1	5.32	20.51	8.49
	26	B11-2	6.27	22.3	6.48
	27	C23-2	6.06	14.56	7.21
	28	C8-1	5.89	18.18	7.01
	29	C33-1	6.01	20.95	5.44
	30	C26-2	8.19	21.7	7.53
	31	C31-1	6.47	20.64	7.28
	32	C10-2	5.63	13.83	5.89
	33	C12-3	4.58	14.64	7.98
	34	C31-3	5.78	17.38	6.15
	35	C37-2	5.36	16.37	5.81
	36	D23-2	5.76	26.53	6.22
	37	C25-3	6.65	20.77	6.73
	38	C10-1	6.45	16.01	6.69
	39	C35-1	7.01	19.75	6.84
	40	C19-2	9.03	30.42	7.86
	41	D6-3	5.05	15.3	6.52
	42	C36-2	4.51	14.29	6.07
	43	C16-2	5.04	15.47	6.56
	44	C27-3	5.81	17.74	7.46
	45	A33-2	5.59	20.47	6.91
	46	D1-1	6.04	21.09	7.28
	47	C16-1	6.3	23.86	7.66
	48	B12-1	4.5	12.43	5.9
	49	C11-2	4.94	14.11	5.86
	50	C37-3	5.15	16.83	6.48
	51	C29-3	4.35	15.88	5.89
	52	A24-1	5.1	19.25	6.35
	53	A31-2	4.65	13.46	6.13
	54	A19-3	5.58	15.6	6.99
	55	C33-2	4.56	15.05	5.73
	56	A26-1	6.18	19.18	7.23
	57	C5-1	5.82	18.61	6.66
	58	D22-2	5.81	20.77	6.7
	59	D17-1	7.77	23.5	7.66
	60	C5-2	5.73	15.57	7.04
	61	A33-3	3.54	11.7	7.18
	62	B3-3	4.66	11.6	4.96
	63	A8-3	6.85	36.85	8
	64	B17-2	6.06	20.56	7.12
	65	D3-1	5.09	11.43	6.29
	66	C26-3	5.97	23.28	7.01
	67	A2-1	7.55	22.25	7.36
	68	C23-3	4.34	10.96	5.54
	69	A9-2	4.3	12.77	5.26
	70	A27-3	5.21	18.4	6.19
	71	B26-2	6.6	25.72	6.74
	72	B8-3	4.59	14.54	5.72
	73	B9-3	5.54	14.34	6.62
	74	A28-1	4.67	13.9	5.87
	75	B14-2	6.62	15.84	6.49
	76	D16-1	5.85	16.38	6.78
	77	D24-3	6.19	20.53	6.55
	78	A6-1	5.26	18.62	6.43
	79	B13-1	4.8	15.35	5.88
	80	B13-3	5.22	15.02	6.22
	81	A7-1	5.07	15.36	6.27
	82	A2-2	4.36	11.58	5.69
	83	B7-3	5.19	17.62	6.45
	84	A29-2	5.13	15.01	6.71
	85	D28-3	5.04	14.08	6.48
	86	D8-2	5.07	17.44	6.47
	87	B15-3	5.15	15.9	6.6
	88	A18-1	4.71	12.94	6.1
	89	D29-2	4.92	13.88	6.27
	90	A4-3	4.87	19.35	6.19
	91	A32-3	5.91	19.87	7.08
	92	A3-2	5.34	13.87	6.65
	93	C32-1	6.29	23	7.55
	94	B25-3	5.34	15.56	6.81
	95	B22-2	5.18	13.75	6.79
	96	D5-1	5.88	25.94	7.05
	97	B25-2	4.46	11.01	5.89
	98	C19-3	5.19	15.99	6.65
	99	D26-1	6.25	19.6	7.44
	100	B2-2	5.46	14.37	6.86
	101	C34-2	6.67	21.55	7.78
	102	C19-1	5.31	15.32	7.07
	103	B8-2	3.92	16.01	7.61
	104	B23-3	4.48	14.16	8.55
	105	A9-3	3.83	13.77	7.12
	106	C22-2	4.13	22.14	7.68
	107	D13-2	3.83	8.44	5.47
	108	C37-1	4.86	12.25	6.59
	109	B10-2	5.16	11.53	6.65
	110	B26-1	5.58	19.94	6.95
	111	D7-1	5.26	19.34	6.89
	112	D4-3	4.56	15.43	6.12
	113	B2-3	6.11	18.81	7.56
	114	B19-3	4.35	14.4	8.32
	115	D2-2	5.53	19.91	7.24
	116	C15-1	6.16	16.01	7.49
	117	D16-3	5.54	19.05	7.09
	118	B6-3	5.24	13.54	6.93
	119	A5-1	5.6	21.75	6.6
	120	B7-1	5.45	19.61	7.58
	121	B18-2	5.99	24.9	6.95
	122	D7-2	4.57	11.56	6.04
	123	B35-3	5.99	24.47	7.06
	124	D24-1	4.58	13.61	6.03
	125	C25-2	5.68	25.2	6.93
	126	A1-2	5.23	17.76	6.4
	127	C36-3	5.13	17.68	6.47
	128	A10-3	4.91	18.66	6.58
	129	B6-1	4.68	15.76	5.93
	130	A24-3	6.15	18.32	7.1
	131	B18-1	4.85	17.56	6.16
	132	D6-2	5.07	15.14	6.32
	133	B22-3	5.14	16.89	6.51
	134	C34-3	5.04	15.66	6.45
	135	A5-3	6.68	19.38	7.42
	136	B17-1	5.06	18.25	5.92
	137	C10-3	5.75	15.31	7.05
	138	C11-3	5.74	15.02	6.97
	139	C18-2	6.15	20.72	6.25
	140	C14-2	6.06	16.89	7.15
	141	B9-1	8.55	29.77	8.13
	142	B3-2	7.85	23.97	7.29
	143	A29-3	9.54	30.3	8.66
	144	D19-3	7.87	26.76	7.98
	145	D5-3	11.73	39.94	8.53
	146	A7-2	7.59	29.5	7.79
	147	A32-1	9.58	38.87	8.83
	148	B19-2	7.14	26.15	7.71
	149	B18-3	6.93	24.24	7.47
	150	B20-2	9.04	36.49	8.42
	151	B3-1	8.88	17.05	6.64
	152	D21-2	9.38	26.54	6.64
	153	D19-1	9.83	22.24	6.5
	154	A20-3	9.35	23.79	6.7
	155	A17-3	11	21.24	7.22
	156	B1-3	7.58	20.07	6.96
	157	A30-2	10.26	18.27	6.94
	158	A12-1	9.19	21.54	7.21
	159	A13-1	5.44	13.4	6.59
	160	D25-2	6.64	13.53	6.74
	161	A3-3	8.45	18.8	7
	162	A12-2	8.42	15.54	6.19
	163	D29-3	7.64	17.81	6.91
	164	A4-2	7.53	15.4	6.8
	165	A15-2	6.92	14.23	6.99
	166	D21-1	8.82	20.07	6.7
	167	B29-2	8.96	27.27	7.12
	168	D22-3	7.94	15.19	6.54
	169	A18-2	9.57	18.38	6.88
	170	A17-1	8.42	19.27	6.65
	171	A13-3	8.68	16.79	7.06
	172	A21-1	10.92	20.99	6.33
	173	A32-2	9	16	6.76
	174	D25-3	9.42	25.24	6.85
	175	A24-2	8.7	17.04	6.99
	176	B22-1	3.95	6.72	5.34
	177	D20-2	9.46	23.7	7.08
	178	D25-1	9.96	23.88	7.18
	179	D23-1	4.37	9.97	5.27
	180	A6-2	9.41	20.34	7.06
	181	A20-2	9.06	17.8	6.86
	182	A30-1	8.47	16.23	6.84
	183	A26-2	8.73	20.47	6.78
	184	D27-3	7.53	20.81	7.14
	185	A11-1	8.31	17.04	6.78
	186	A2-3	9.86	21.26	6.93
	187	A10-2	8.31	18.96	7.19
	188	D26-2	7.55	20.91	6.89
	189	A14-2	6.7	15.27	6.59
	190	A22-3	7.65	17.74	6.88
	191	A25-3	9.15	21.46	6.75
	192	B10-1	8.35	19.08	7.24
	193	A1-3	6.76	17.75	6.79
	194	C21-2	6.59	12.69	6.52
	195	A14-3	8.71	19.08	7.02
	196	B9-2	7.9	18.41	7.16
	197	A16-1	6.52	12.8	6.41
	198	A18-3	7.66	14.15	6.92
	199	A25-1	4.12	9.8	5.57
	200	B1-1	4.45	8.22	5.76
	201	A21-3	8.75	24.3	7.06
	202	A31-1	4.69	12.44	6.11
	203	A23-3	9.41	26.44	7.27
	204	C3-1	8.77	15.42	6.91
	205	A14-1	6.74	16.87	6.96
	206	D20-3	8.38	21.24	6.66
	207	D19-2	13.1	38.53	7.82
	208	A9-1	10.72	24.05	6.97
	209	A20-1	6.9	12.75	6.92
	210	A10-1	14.51	36.4	8.46
	211	A16-2	7.62	18.06	7.59
	212	B1-2	8.34	17.95	6.54
	213	C35-2	8.91	20.46	7.01
	214	B4-1	8.02	22.01	7.48
	215	A31-3	6.25	12.54	6.51
	216	A8-1	8.03	23.21	7.26
	217	A11-2	7.09	12.94	6.83
	218	A12-3	7.59	23.5	7.13
	219	A27-2	9.5	20.71	7.33
	220	B2-1	7.67	14.71	6.9
	221	A8-2	7.11	14.55	6.69
	222	D9-1	10.1	23.43	7.39
	223	B37-2	10.12	20.54	7.24
	224	B31-1	9.56	19.61	7.07
	225	B34-1	6.06	10.92	6.36
	226	C23-1	10.02	21.49	6.93
	227	C28-2	10.55	25.19	7.35
	228	B16-3	9.31	28.08	7.47
	229	B29-1	5.91	12.28	6.22
	230	C36-1	9.56	18.41	7.17
	231	B14-3	6.49	18.77	6.36
	232	C3-3	8.91	17.52	7.07
	233	C25-3	6.71	11.43	6.57
	234	D15-1	7.38	14.12	6.48
	235	C24-3	8.23	14.93	7.07
	236	C3-2	6.91	11.65	6.3
	237	B10-3	8.03	23.03	6.7
	238	B27-3	10.75	24.64	7.28
	239	C22-1	9.73	17.46	7.04
	240	D10-2	10.12	19.43	7.09
	241	D11-3	7.07	19.63	6.47
	242	B37-1	10.41	29.35	7.31
	243	D14-2	9.02	17.2	7
	244	B17-3	10.4	40.31	7.4
	245	C29-2	7.16	14.01	6.45
	246	B35-2	7.09	12.19	6.52
	247	C2-1	8.98	14.99	6.87
	248	B36-1	10.18	18.5	7.34
	249	B28-1	10.07	24.08	7.25
	250	B14-1	9.37	18	7.4
	251	D5-2	7.9	18.78	7
	252	D9-3	7.34	16.38	6.79
	253	C32-2	8.17	19.19	7.58
	254	D7-3	7.43	20.37	6.84
	255	C25-1	7.94	15.05	6.87
	256	D8-3	8.42	17.91	6.83
	257	D12-3	9.22	18.18	7.07
	258	B30-1	9.59	14.93	6.05
	259	C32-3	6.52	12.07	6.2
	260	B21-3	7.51	13.2	6.56
	261	B15-2	8.99	21.67	6.99
	262	C33-3	6.22	14.22	6.17
	263	B30-2	8.41	19.6	6.66
	264	D8-1	4.46	9.91	5.49
	265	C18-3	7.45	15.09	6.55
	266	C1-1	7.56	14.79	6.63
	267	D9-2	8.77	17.44	7.1
	268	B34-2	8.24	15.02	6.74
	269	D12-2	3.66	6.52	5.45
	270	B32-2	5.07	10.71	5.96
	271	B35-1	8.7	17.1	7.01
	272	B21-2	8.28	16.87	6.91
	273	C1-3	7.65	14.84	6.89
	274	D4-1	6.95	13.6	6.47
	275	D10-1	8.43	17.64	6.9
	276	B25-1	11.51	28.65	7.02
	277	B33-1	7.35	13.24	6.59
	278	C24-2	8.18	16	6.87
	279	B28-3	11.41	28.94	7.27
	280	C9-2	8.36	13.78	6.93
	281	B30-3	5.8	14.39	6.69
	282	C5-3	6.92	14.19	6.02
	283	C8-2	7.35	12.5	6.61
	284	B12-3	9.28	18.71	6.95
	285	D14-1	4.51	9	5.37
	286	B5-2	11.06	25.18	6.98
	287	A28-2	12.57	41.37	7.05
	288	B7-2	9.16	21.6	6.91
	289	A23-1	11.5	46.29	6.93
	290	A26-3	21	44.8	8.52
	291	C4-1	6.88	14.15	6.41
	292	A27-1	10.89	23.36	6.94
	293	A23-2	11.49	23.17	6.9
	294	B4-2	11.08	20.17	6.96
	295	B5-3	8.54	17.73	6.7
	296	D18-3	11.64	32.87	6.86
	297	A13-2	12.12	30.13	6.89
	298	A21-2	6.84	13.45	6.18
	299	D2-1	10.23	24.5	7.43
