# Supplementary material for: Construction of High-Density Linkage Maps of Populus deltoides × P. simonii Using Restriction-Site Associated DNA Sequencing
Source: PLoS One. 2016 Mar 10;11(3):e0150692. doi: 10.1371/journal.pone.0150692 (PMC4786213; doi:10.1371/journal.pone.0150692)
Supplement: S3 Table — (XLSX) [file pone.0150692.s009.xlsx]

## Sheet: DLG1
No.	SNP	Genetic distance	Cumulative distance	Linkage phase	Flanking region
1	C01_400706	0	0	a/b	TACATGAGCTTTAATTTTCC[GT]TTTGCGGTACATAAACCAAA
2	C01_1367834	2.11	2.11	a/b	AACACCAAGTAAATCGAAAC[CT]ACCTCACGGAAACGGAGATA
3	C01_1241060	1.82	3.93	b/a	TCGAGTTATTGCTACTACTA[GA]TCTTCATGGAAGGCAACCTC
4	C01_666847	1.45	5.38	b/a	ATACTGAGCACATAAATATA[AG]CCCTATCCCTCAAGAATTTT
5	C01_1805157	2.96	8.35	a/b	CTCTTCCTCCAGGTCCACGA[TA]GGGTTTCTTGTCTCCGAATG
6	C01_1794688	0.73	9.08	b/a	TATCAATCTCTGTGTCCTTA[TA]ACTTTTGGAATCTAATTTGA
7	C01_1881967	0	9.08	b/a	GGTGGCAGGGTTTTGCAGTA[GC]TTACAGTGAAAGAATTCGAT
8	C01_2079469	2.48	11.56	b/a	TTATCAGCCCAAGCATTTGG[GA]GCTCTTGAGGCCCAGTCGAT
9	C01_2267919	3.71	15.26	b/a	ATAAGAAATGGGTCATTGCC[AC]GTGAATTCATACCTGCTGCA
10	C01_2428815	1.81	17.08	b/a	GAGAAGGGTCTTAAGATGAT[GA]AGGTCGTCTTATATATATAG
11	C01_2452252	1.4	18.48	a/b	AAATTCTTCTAAGTGCTAGT[CG]TCAAGGTTTTGATTTAGAAA
12	C01_2501499	1.06	19.54	a/b	AAAAACAATTGAATTCTGGG[CA]CAACTTTCATCCTCAACATC
13	C01_2547543	0.36	19.9	b/a	AGAAGGAATTCAAGTCTGAA[GA]TTGAAGTCCTCAGCAAAGTC
14	C01_3022752	2.14	22.04	a/b	AAAGCGAAGAACAGTACCAA[GA]AAAATGAAATGTGAAGTCAG
15	C01_3228686	3.91	25.95	b/a	GATACAACAAAGTTTATGTC[TC]TTTTGTGTTCACTGTTCAAT
16	C01_3508343	1.03	26.98	b/a	TAACAGACTGAAATTTTCTA[CT]TGACAATGAGATCATTCAAA
17	C01_3859655	3.33	30.31	a/b	GCATAACACAACACCAAGAA[AC]GTAATTGGTGTGTGTTTGGT
18	C01_3955012	1.82	32.13	a/b	AAGATTGATCAACATAAAAT[AT]GGCCTTTAGAATTCTTATGA
19	C01_4113987	1.4	33.53	a/b	GTACTTGTTACACGGACTGT[TC]TGCTTTATGCATCTGTACAA
20	C01_4132516	0.35	33.88	a/b	TATACATATGGATAGTCTCA[CT]GTGAGGAGTAGGATGTTGAG
21	C01_4214143	0.71	34.59	b/a	TAGGGCTACCTGTAATCGTA[CG]TGGGTGAAGTATGCATTAGC
22	C01_4318907	1.06	35.65	b/a	CTTGAATTATCGGATGGTGT[AC]GTCTCACAAACCGTCAGCCA
23	C18_2876947	2.05	37.7	b/a	AACTTCTTTTCTGCATCCGT[CT]AAATTTAGCAAGGTTTAGCT
24	C01_4775863	2.48	40.19	b/a	CACAGTGGCAATAGCAATAG[CT]AATTACGAGGCAAGCTAGAA
25	C01_5274082	2.54	42.73	a/b	TCTGAATTCTCCTTTCAAAA[AG]CCAAAATCCCTACACATCAC
26	C01_5268791	1.43	44.16	b/a	AATCGAGGCTAATTTTAGAC[CG]AGAAGAACACCGGTACTACA
27	C01_5775837	4.52	48.68	a/b	TTATGTTCATTTGTGAGGGC[TA]TATGATGTTCCACTCTGACC
28	C01_5908727	2.24	50.92	b/a	GGTGGATGATGAAGTGGCAA[AG]GTTTGCTCCATGAGTGAAGT
29	C01_5992930	1.81	52.73	b/a	TATTGAAATACAGCACTCCA[TC]ATATAATTAGACCCCTAATT
30	C01_6066897	3.89	56.62	b/a	GCTTCTAGTGCTTAGCCCAT[GA]ATGATACGTTTGTGTATGTT
31	C01_6027701	3.78	60.4	b/a	CAAACACTTTATAGGCATCA[CT]CTAAACCTCCGCACTTACCA
32	C01_6392547	4.82	65.22	a/b	AATTGAAACCCAGGTGATCT[CG]CGTGGATTTTGCTCACCTGT
33	C01_6356849	3.98	69.2	a/b	AGATCAGGTGCAGAGCAATA[AT]AGAACAGCAATAATAATCGA
34	C01_6471881	0.34	69.54	a/b	TTCAGGTAAACTTTCGTTTT[AG]AAAGGCGAAGAATTTAGCTA
35	C01_6481757	0.35	69.89	a/b	CATCCGTTTACTTTGCACTT[AG]CTGTTGTGTTAGAATTCCTT
36	C01_6784295	4.05	73.94	b/a	GAAGCTCATTTTCCTCAAGA[TC]GTTTGTGAGAAGAATTCCAG
37	C01_6903400	1.47	75.41	a/b	CAGTAATGAAAGCACTGAGA[TG]AGCTCATACCTCTCAGCAAA
38	C01_7064810	1.74	77.15	b/a	ACTTCTTATTTCCTAAGTCA[GT]TATGAACTGTAGCATTCTTA
39	C01_7229356	1.37	78.52	b/a	GCGATTGTAGACAGACATTG[CA]CAGATGATAATAAGCCATTT
40	C01_7357992	2.04	80.56	b/a	CTTTGCTTAAAAGTACATCC[TA]GTGATTCAGGGAATGAGAGA
41	C01_7422073	1.71	82.27	b/a	AATATGGAATTCATTATTTC[AG]ACATTCAACAACTGGCAATA
42	C01_7444832	2.15	84.42	b/a	ACATTTTAGATCTTGTGGTT[GT]TATTCTTAAATTCCCCACGT
43	C01_7955841	5.04	89.46	a/b	GAAAGCAAAGTTGTTAAAAT[CT]AGGTAATAGAATTCGTTAGA
44	C01_8088632	3.05	92.51	a/b	CCAGCGGGTTTGGAAGAACT[GA]TGTTCCAGCTAGAATGCTTT
45	C01_8365120	2.52	95.04	a/b	GTCAATGTATGTGAATTCTT[TC]TATCCAAGGTATAAGAGCTA
46	C01_8396809	1.05	96.09	a/b	TTCCCATGAATTCGAACCTT[AG]ACGAAGCACTAATTAAGTGG
47	C01_8474076	2.22	98.31	a/b	GTTGAATTCCCCTCAGATAA[GC]TTAAATTTTTTTAGCTATGG
48	C01_8404440	1.89	100.2	b/a	AATTCAAAGGTACTCTCAAT[CT]AAGTTGCCCCCCTTCTGTGT
49	C01_8462879	9.19	109.39	a/b	CTACTTTGTGCTTTATAGGT[AG]TATAATTGAGGCCAATTTAT
50	C01_9229432	11.73	121.12	b/a	AAGTGTAAGATTTAAGTAGA[CA]AAAGAGGATAAAAGAGCACT
51	C01_9459001	2.75	123.87	b/a	ATGGTATATTTGGGGTTTTG[CT]TGGCCAGACTTCAAATGGTT
52	C01_9670005	2.07	125.95	b/a	AAGAAGTGAGTGTGAGAGAT[CG]GAAATGCGAAGTGACGGTAG
53	C01_9865390	4.19	130.14	a/b	GAATGAGTCATAAACCTTAT[AG]TGTGCACTCACAAAGACCCG
54	C01_10218329	7.56	137.69	a/b	TACTTCCTTAATTTCCAGGA[TC]AAATTATTTCATGTTTGGCT
55	C01_10476740	7.27	144.96	a/b	CAGAAATGTAATGCAACCAG[GA]TCAAACCAATCCATCAAGAT
56	C01_10542299	1.53	146.49	b/a	AATATGACACCAGCAATCCC[GA]ACCGATATGCAGTCAATCCT
57	C01_10426261	0.36	146.85	b/a	GTTTTGTCTGTTATAAATCT[GC]TGAATTCTTTATCTTTTTGT
58	C01_10533428	1.73	148.58	a/b	ACATTTGTTTACGCAGGACA[CT]TGCTGGTTTATCCCAAAGGG
59	C01_10846957	2.1	150.69	a/b	ATACATTACAAGTACCCCTT[AG]AAGGAGTGCAGAATTAGATG
60	C01_11343815	3.54	154.22	b/a	ATTCAGACATTAAAAGAACT[TC]ATTGTGAAATAGGAGTAAGC
61	C01_11351104	1.77	155.99	a/b	TTTTTCTTTTACAGTTCAAC[CT]GAGGTGACAAAGGCTTTCAG
62	C01_11441146	2.49	158.48	a/b	AGCTTCAACCTGAGACTTTG[AT]AGAAAACCCATCAGCAACAA
63	C01_11481149	1.45	159.94	a/b	CCCATGTTCAAACAATGTGC[AC]CTACCCACGCTAGTATAAAT
64	C01_11714020	2.55	162.49	a/b	GCAAATCGGAGGGTGCCCCG[CA]CCTGCCAAATACACTGAATT
65	C01_11472279	1.4	163.89	a/b	TCCCTGGGAATGTGCTTCGG[TA]GTGAATTATGAAACTATCTA
66	C01_12020266	1.74	165.63	a/b	TTATTCCATCCTTGAAGAAC[CT]TGAGGATATTCAAGGAGTTG
67	C01_11852701	2.48	168.11	a/b	TTTCTTACCCTTCATTTGTT[GC]AAGGTTTTAGACCAAATGCC
68	C01_11871311	1.77	169.88	b/a	TGAAAACTATTGAGCATGAG[TA]AGGGAGCTCAAGACAACCAT
69	C01_12245571	3.15	173.04	b/a	ACTAGGGGCTCAATGGATTA[GA]CTGCTTCTATTTAGTTCTGT
70	C01_12500319	2.48	175.52	b/a	GTTGATGGTGGAGATTGTGC[CT]GGAGATTCGATAGAGAAGGA
71	C01_12359184	3.54	179.05	a/b	AGGGGTCCTGGCAGACCAAA[AG]AGTAAACCGGAACATGTAGT
72	C01_12496429	2.53	181.59	a/b	GGTGGTTGCTATCAGGTACT[TC]GAATTCAATGCACTTAATTA
73	C01_12874361	4.56	186.15	a/b	GCTGGATGAATGGGCTTAAT[GC]AATGAAAACATAACTTGATG
74	C01_13129425	2.19	188.34	a/b	AATAATGATGGGATTGGATC[GA]GAGGTTGTGCCTGAGACTAC
75	C01_13054470	2.18	190.52	b/a	TTCTTCTGCTTCTCCATCTG[TC]GATGTTTCAACAACCCTTCA
76	C01_12904164	2.21	192.73	b/a	ATGGGCCCAGATGGCAATGT[TC]GAAAATCATTCAAGGACCAC
77	C01_13253972	4.1	196.83	b/a	AATTAGAATGTTCAGATTTA[AC]AGAGTTCTCTGCATGACTTG
78	C01_13472820	3.14	199.98	b/a	CGTTATCTTGCACTAAGTTT[GT]TTCAGACATAATCCTCAAAA
79	C01_13544075	1.49	201.47	b/a	GGAGTTTGAATGAGTCCAAG[GT]ACACAGAATTCAGTGTTTCA
80	C01_13539145	1.05	202.52	b/a	AAGTAGCACTCAGAAATCAG[CT]AGAAAATCTGGCCCGCTAAC
81	C01_13659930	2.11	204.63	b/a	AATTTTGAATTCAATGCATG[AG]GTATTCAAGTAGAGTCACAG
82	C01_13914242	2.8	207.43	b/a	ATTGAATATCAGAATGAGAC[GA]GGCAGAATTCCAGTCTTCAA
83	C01_14028476	3.16	210.59	b/a	ATTGTCTAAGAATAGGCGTC[TC]CTTCTAAAACATGATAAATG
84	C01_14118688	2.46	213.06	a/b	AAGGATATGATGGATATCCT[CT]TTACAACTTTCCGATGATCC
85	C01_14187139	1.39	214.45	a/b	ACTAATGGAAGACATGACTT[GC]GAACCTATAGCTAATAAAAT
86	C01_14185042	1.48	215.93	b/a	AGAACAGTTATATGGTTCTG[GT]TATGAAAGGCCATGGCTAAC
87	C01_14629977	2.21	218.14	a/b	ATAACACTAATCCACAATGC[CG]TGAATTCCACCTTGACAGCA
88	C01_14806760	2.95	221.09	a/b	TGCATGCCTATCTGTCCACC[AT]CAATTCCCAAAATCACCTGT
89	C01_15156724	3.2	224.3	b/a	CATGAATTCGTTTCTTTCTT[TC]TTTCCTAAATCTAGAATCTT
90	C01_16102740	1.86	226.16	b/a	CAGTGAAAGAGAAGTTGCTT[AG]AAGGAGCTCTGGGTTCCTTT
91	C01_15593330	0.69	226.85	a/b	GATTTTACCTGGAACTCTCG[CA]ACTTTAAAAGTGGGACTAAG
92	C01_16389548	1.11	227.96	a/b	TCCGCTTTTATTCCTGATCT[AG]GTTCTTTTCAGATTAGATAT
93	C01_16888577	2.3	230.26	a/b	TCGTTCCTTCCTCCTAAGAG[AT]TAACAGAATTCAACATCATT
94	C01_19380407	2.88	233.14	b/a	CAAGTTAATATCATCCATCG[TC]GGAATTCATCCTTATCCCCT
95	C01_19371069	1.84	234.98	a/b	CATGCATCTTTTGCTGGCAT[AG]TATCAATAGCAAGTTGGGTT
96	C01_20899624	2.2	237.18	a/b	AAGGAAGCTGCTGCAGAGGC[TA]GTTGAAGCCATGGCTGTTGC
97	C01_20827954	1.05	238.23	a/b	TCCAAACAAAACAAATCCAG[TG]ACATCCAAGGACAGTTTTTC
98	C01_20668794	0	238.23	a/b	AATCAAACCCGTTGACCCAA[AC]TCACTAAAATCAAAACTATT
99	C01_21093300	1.05	239.29	a/b	ATCTCGTTGTGGCAGATGTG[AC]CTCTTATAGAGAGAGCAGCA
100	C01_21213789	1.45	240.74	b/a	AAATAATTGCGATAATGACA[GA]AGAACAAGGCCAATCACACC
101	C01_22597170	5.8	246.53	a/b	GGATTTAACGCAGAAAGAAA[GA]TGCTCGTTCAATTTTCAGGT
102	C01_24143930	1.48	248.01	a/b	TATGGGAGACCAAGGGGGCA[GA]GCGAATTCTTCATTGAACCA
103	C01_23640823	0.7	248.71	a/b	GAATTCAAGCTTGTTGCGGA[TC]GCTCCTTGTGATTCTAGCGC
104	C01_24122964	1.41	250.12	b/a	TCTCTCTCCTTTCCCACCAC[TA]TCCTTCCATTTTTCGCTCTC
105	C01_24198717	1.79	251.91	b/a	TTCTCAAAAAGATACACAAA[CT]GCTGCAGGTCAGGGTGGCAG
106	C01_24234238	1.52	253.43	a/b	TGGCAAAGGTTCTCCACCAG[GC]CTTTGCAGCTGGCAACAATT
107	C01_24541920	2.27	255.7	a/b	AATGGAAGCATCACTTGGGA[CA]TGTTGGGATCCCTACAGGTA
108	C01_24679555	1.5	257.21	b/a	CAGAAAACAAGAAACAACGA[GA]TACTTAAAGAATTCCTTGTT
109	C01_24656673	1.07	258.28	a/b	ATGTTGAATTTGCTCAAAGA[TC]TGTCAAGAACTGGCCCAAAT
110	C01_24638786	1.82	260.1	a/b	AACATCCCTGATGCAATAGG[AT]TGGGAAAAAGATAATAAAAG
111	C01_24833971	3.39	263.48	a/b	ACGCCATAATATTTCTAGGC[GA]TGCAATCAAAGGCAAGCATG
112	C01_25126255	2.46	265.94	a/b	TCTGCATCAGTTACATACAG[TC]TGGTGAATTCTGGTTTTGTT
113	C01_25377536	1.39	267.33	a/b	GTGTGCAAGACAAAGACAAA[GC]TAGAATTCAAGAGACAGGGG
114	C01_25700896	0.69	268.02	a/b	ATGGAATTCATTACTTACAT[AC]GGCCAGGACCGACACTTCAG
115	C01_25257621	1.04	269.06	a/b	TCTGAAGGGATTTTTACGTG[GA]TGACAACTATAGCAATTAGC
116	C01_25670574	0.36	269.42	a/b	AAAAGAAAAGATCAGTAGAA[GA]TTTTTAGTTGCAGAGGCAGG
117	C01_25684721	5.38	274.8	a/b	AGCAACTTTCTTAATCAACC[GC]CAGAAGAGGTATGTATGTGT
118	C01_25508609	5.87	280.67	b/a	AGTTCCTTCAGAGATATGAG[AC]GTTCCACGAATCTGTGATGG
119	C01_25772619	2.96	283.64	b/a	TGCTTCATCAATTTGCACAT[AG]ATGCAATCCAAGTTTGTTTT
120	C01_26361143	6.08	289.71	b/a	ATCATAACACATATGCCAGT[GT]ATAATTAAGGCCAAGTACAA
121	C01_26469310	1.89	291.61	b/a	AGTAATCAGTAAATTGTACC[AG]TCTTAAACCTGAATTCTTGT
122	C01_26552959	1.86	293.47	b/a	ATAGTGAAGAATGATTGTCG[AG]GAGGCATTAGAAGAAAACCA
123	C01_27102078	0.7	294.17	b/a	GAGACAAGGGAAAGGAACTC[CT]ACAATATGAAATGAACCATG
124	C01_26778927	0.36	294.53	a/b	CCGGCCCATACAACCCATGA[TA]CAGAACTGTTCACTCGAACT
125	C01_27024040	1.12	295.65	a/b	CAAGAAATAAAACAAGGCAC[AG]TGCTACATTGATTAACTATA
126	C01_26780355	0.37	296.02	a/b	AAGGGTATAAGGTCAATAAG[CA]AAGTGAATATAAAAGCAAGT
127	C01_27502851	4.93	300.94	a/b	ATCAAGGACTAATAGACACA[CT]AGCCCGGTGGTGGAATGCAG
128	C01_27910269	3.62	304.56	a/b	AAAAGTGGATACCTGAGCTT[GT]GTGGGCTTCGGCTTGCGCTT
129	C01_27871760	1.46	306.02	b/a	TGTTCCTATTTTGAAGCTTT[TC]CGTGAAATTTTGGAGCGTAA
130	S47_114991	2.09	308.11	b/a	AATCGACCAAAACAAGGTAC[TC]GTGTCTCAAAATTTTGGGAA
131	C01_27860908	3.48	311.59	b/a	AACCCATGTCTCTTGCAAGG[AT]CAACAAAGTCCTTTAGAAAT
132	C01_28132754	1.81	313.4	b/a	CAAATGTGTTTGATAATGTA[CG]ATTTATGTCAATCTAGAAAT
133	C01_28076116	1.85	315.25	a/b	AATAGTACCTTGATCACTCC[AT]GTGACTTTATAAGACTCTTT
134	C01_28322937	3.61	318.85	a/b	TGGGTCACTAATGCTTACAC[AC]TTATAAAGAAATTCTGCTTG
135	C01_28411991	1.1	319.95	b/a	AATAATACTACTCACAACTC[AT]GAGCCAAAAACAGAAGTTCA
136	C01_28390687	1.08	321.03	b/a	AGTCAATGAATTGTACAATC[GA]AGTTGAGTAGTTTAGTATGT
137	C01_29265818	6.02	327.05	a/b	AACAAAACCCTGGAGCAATA[GC]AAGTATAGCCTATTGGTTAG
138	C01_29480999	0.71	327.76	b/a	ATGGTTATAAATGTTCTTTG[TC]GGGTACAAAAATTTATCTAC
139	C01_29395672	0	327.76	b/a	TTATGTTGCTTATTTTTGTT[TC]TATGTTGTTAGTCTCCACTG
140	C01_29463350	1.03	328.79	b/a	ACTTTACCTTTTTCGAGCCA[TC]ATGTCCCACCTGAATTCTCA
141	C01_29926844	2.19	330.98	a/b	CCCCAATGGAACAAAGGTAT[AT]TATGGAGTATATTTCACGAT
142	C01_29850672	0.38	331.36	b/a	GTTGTGATGGTCTCAATCAC[TC]TGTTCCTCGGTTTCAGAATA
143	C01_29911118	0.74	332.11	a/b	CTCTGCTCTCCTCCGCTTGC[TC]TCAAAAGCGCAGAAAACCCC
144	C01_29833461	0.7	332.81	b/a	AAGATAAGTTATTTAGTAGT[TC]TGATCTTGTAACCAAAATGT
145	C01_30144719	3.4	336.2	b/a	CAAATCATTTAATTAAAACA[TA]TTTAGTCCTTTTAGATTTTA
146	C01_30322213	1.38	337.58	b/a	TCATTTTCATTCAGCTTTTG[TA]GCATACCTGTTACCAGGACA
147	C01_30297402	0.76	338.34	a/b	ACTCTTACATTCAACCATAC[TC]GAGAAAACTAACACACTAAA
148	C01_30968145	5.32	343.66	a/b	TCCAAGCAACTCGCTAATAT[GA]CAGTTACCATCATTTGACAT
149	C01_31300102	4.3	347.96	b/a	CTAACTACAAAAATGCAAAA[TC]ACAGAATTCAATAATGATGG
150	C01_32267292	4.57	352.53	a/b	ACACCAAGAAATTAACAAAA[GT]GGTTGCCTTTCTAGGTTCTT
151	C01_32415655	1.38	353.91	a/b	TCCGTTACATAGGCATATCA[CT]GTAAATATATATTCAACTGT
152	C01_32662955	4.88	358.79	a/b	GAGGGCAAACCTGATAGAGT[TC]TTCTGAAGCCATTGAGAATG
153	C01_33316246	2.49	361.28	a/b	GGTATGGTGACAAGAATCGA[CT]ATAGAAAGATGATTTTACTG
154	C10_20747298	5.13	366.41	b/a	AGAACTAGATAGTAGATTGA[TC]CCATAGATGTGGTGCAAGAA
155	C01_33955736	6.75	373.16	a/b	TACAACTTCAGATCATCATC[TC]AAAATTCAGATGAAAAATCA
156	C01_34172969	1.43	374.59	a/b	CAAGTGATACCCGTCCTAAG[CT]GTTTCTCCATGTTTGTGTAA
157	C01_34725950	2.5	377.09	a/b	TTGATGCTGCCAGAGAAAAG[TC]GTTTGTTACTGGCAGTTGCA
158	C01_34779799	1.02	378.11	b/a	AATTTAGCATGACCAGCCCT[AG]GATCGGACCAGATTCAGAAC
159	C04_6634122	3.63	381.74	b/a	CAAAGAGCTTGGTTTACAGC[TC]GCTGTAGCAGCAATGAATTC
160	C01_35254434	5.64	387.38	b/a	ACGCATTCTGTTTCGAATTC[GT]GCTAAAATGAACTTGTCTTA
161	C01_34997507	1.77	389.15	b/a	AAACATGCTGGCTGAATGCA[AG]TCTGGTTGTATTACACAAGT
162	C01_35014756	1.03	390.18	a/b	AGATAATCAAATGCCCAAAC[AC]GTCAAACAATGGCCATTGTA
163	C01_35054487	0.35	390.53	a/b	GGTTTGAGAACCCGCATGTT[GA]AGGAATTCCAGGTCTCGTGA
164	C01_35248760	1.41	391.94	a/b	AGGGCAAACACATAAAATAA[AG]GGGACAAAAAGCCCATGCTA
165	C01_35388389	1.41	393.35	a/b	GGTCTTATAGCATAAACAGT[TC]TGGTGTCAAATGGGCCAACA
166	C01_35520505	0.69	394.04	a/b	CTGAATTCACCGCTAAACCA[AC]GCCTCAAAGAAATGCTCATA
167	C01_35664054	2.12	396.17	b/a	TGTTGATTAACAATTTGTAA[TC]ATAGGCTGAATTCTTTTGCA
168	C01_35984950	2.97	399.14	b/a	AACAGAGGAAAGGTGCAGGT[GT]TACATTTTGTTCTCTGCGGT
169	C01_35750456	2.21	401.35	a/b	ACTTCAAAATGCTAGAGAGA[TA]TTGGCCACACCAATAGAATT
170	C01_35740035	2.12	403.47	b/a	TTAAGATGCTTTCTGATTTT[CT]TGTCCATATGCTACTTTATA
171	C01_36153633	2.56	406.03	a/b	CCTTGACATATTTTTCTGCT[TC]CAATGAATTCCTTGTTGCAG
172	C01_36372885	1.94	407.98	b/a	TGTTTTCCTTGCATGGCTAA[AG]CAAATGAATTCTCGTGTTAT
173	C01_38338643	3.69	411.66	b/a	CTTTTGGACCTATTTGTCAT[TG]TCATTCACTTGAAAGAGTCA
174	C01_38677880	1.03	412.69	b/a	CTAACCAGAACACGCCTGTG[GA]GATCACTAGACCAGTAACTG
175	C01_38529353	1.4	414.09	a/b	CTGAAGAAGAATTCACCGCT[AC]CACAATCCTGGCACTTCGCC
176	C01_38486859	1.13	415.22	b/a	AGTAATGGCTTGTCAATGAC[TC]CTGGTAATTCTGCAGGTTTT
177	C01_39111929	2.2	417.42	b/a	CTCCAAAACAACGACTTCCT[CG]GACAATTTCTCTCCAAAAAA
178	C01_39572503	1.38	418.8	b/a	TGGGCAGAGACTTCACATTT[GC]AGCAATTCCATAAACGAAGC
179	C01_39806102	0.71	419.51	a/b	GATGCTCAATGCTACGGTAT[GT]TCCCGTTCGTTATGATCTGC
180	C01_39951811	2.52	422.04	b/a	TGTGAAGATGAAAAGTTGGA[AG]AGTACTGTACCAAGATCATC
181	C01_39971988	1.44	423.48	b/a	AATATCCAACCTAAGAGTTG[AG]GGGTATTGGAGTTTTTGCTT
182	C01_41108482	5.22	428.7	a/b	ATCAGGCAATTTTAGACTTT[TC]AGTATTGCCTGCTTATCTTA
183	C01_41150789	1.82	430.52	a/b	GAGAATCAGAACCGTTGATC[TC]GCGAGAATTCGAGGGTTGTG
184	C01_41251150	1.72	432.24	b/a	TTGCCCAACTGAGCTCTTGC[CA]TTGAAGGATATGGAATTCAA
185	C01_42008316	4.16	436.4	a/b	AGGAAAACAGACTTGGAAGT[TC]CAACTTAGGTCTTAGGTAAT
186	C01_42221482	4.15	440.55	b/a	GCAAGGTCCAATTCCAGAGT[CA]TATGTCCAAACTTGTGAATC
187	C01_42350727	2.06	442.61	b/a	CTCAATCATACAAATGAATG[AC]CCTAAAAATACAAGAAACAT
188	C01_42906391	4.02	446.63	a/b	TCCTACTTTCATCTTTCGGT[CT]CCCATTTCACCACAAACTCT
189	C01_43031098	2.67	449.3	a/b	GGGAAGATCAGTACCCTCCA[CT]CTTTGTAGTGGCCATAACTC
190	C01_43069380	1.82	451.12	b/a	TTTCAGAGGCCGACTCCAGA[TA]TGCTTACAAGTCTCTTTATC
191	C01_43738451	4.28	455.4	b/a	TGGAATGGCGTGCGGTACAG[TC]GGTACACCGTATTTAAGACC
192	C01_44107355	3.01	458.41	b/a	TGATCATTGCTCATCTTCAG[CT]AATGACTAGTTTTCGGATAA
193	C01_44036437	1.86	460.27	b/a	TTAGGAAAAAAGATGTACCC[AG]GATCATAATTAAGAAATTCT
194	C01_44133295	1.43	461.71	a/b	GAACGTGTGCCTGTCTCCTC[AG]TTTGCAAGTTCTGCACTACA
195	C01_44548540	8.5	470.21	a/b	TGTCTCTGGTGTAGAATAAC[AG]TGATAGACAGACAGCCTCTT
196	C01_47210103	14.22	484.43	a/b	TTGATTTGGGAGAGAGCTTT[GT]TTGGCTGTTGGGTCTGGTAT
197	C01_48323670	3.95	488.38	b/a	AAAACAGTAAAAGAGTGTCC[AG]AAATCCTCTATGAATTCTGC
198	C01_48955120	7.67	496.05	a/b	TGTATAGCTTTTCATAGCAT[CA]TGTAGTTACACAGAGAATTC
199	C01_49028196	1.12	497.17	a/b	AACTTGGTTCCACTGAACTT[CT]GCCATTGTACAGAATGTTTC
200	C01_49968526	2.59	499.76	b/a	GGTAATTTTTCAGTATCCCA[CT]GCAAGTTCTTCGGTAATTTT
201	C01_49979806	0.35	500.11	a/b	GGGTTATTTCTATGTATTGG[GA]TGGTTAAAACAATCAGCATC
202	C01_50014782	1.05	501.16	b/a	AATTTCCACAGGTCAGGTCA[CA]TTCACAGGAAATAAAAAAAG
203	C01_50026512	1.09	502.25	a/b	CCAGGTATGGTAGAAGTTAA[TC]GATCAAGTTAAGATAATGGA
204	C01_50050372	0.38	502.63	a/b	ACTGCTGGATATGCAGGCAT[GT]TATAACAAAAATAGCCTGAA
205	C01_50263143	0.73	503.36	a/b	TTGTTTTTTAAGCCAAAATA[TG]ATTTTATTTTCGTTGGAGTT
206	C01_50311329	1.79	505.15	b/a	GGTGACCCTCCAGCAGGAGA[TC]ATGGCCGTTGAAGGCGGTGA

## Sheet: DLG2
No.	SNP	Genetic distance	Cumulative distance	Linkage phase	Flanking region
1	C02_876298	0	0	a/b	AGAACCTTCTTCCAGGATTC[CT]CTGTTAGAAATCTCAGTCCA
2	C02_660747	4.95	4.95	a/b	ACCATCTTCTGGCTGTTTCC[AG]CCAACACTAAATGTCAGGTA
3	C02_108040	0.74	5.69	a/b	GATGTTGGTGAATTCAGAAT[TC]TAAAGCCAAACAGTTTGCAC
4	C02_31567	1.14	6.83	b/a	GTTTAAATATGAGATATTGC[CG]GACATTCTGTTTTATATGTG
5	C02_253351	2.88	9.71	b/a	GTTACAAAATATTCCTCAGG[GA]TTATGAGCCGAAGTCCCTCC
6	C02_1014616	3.65	13.36	b/a	CTGAGGGACCATGCCATGAA[CG]CAGCTCTAATTAACAACCCA
7	C02_1387860	6.49	19.84	b/a	GTCATACAATATTGTTGTCT[CT]CCCTAACCAAAAATCACTTG
8	C02_1722110	3.54	23.38	b/a	CAAACCATGAACTCCACCCA[CT]GCTTATTCCCATGACCATTG
9	C02_1529052	3.24	26.62	b/a	AAAAACAGAATTCCAAAAGG[GT]AATGGTGACAAACCAGCTAT
10	C02_1825690	0.71	27.33	a/b	GAATTCCATATGAAAAGCTG[CT]AGTAAGATCTGTAATCACCT
11	C02_1883277	1.45	28.78	b/a	ACCGTCTGGATTGATTTCAA[TA]TCACAATTCAAAACATACGG
12	C02_2089834	4.3	33.08	b/a	CAGGCAACTTAAGTCCAAAC[TC]ACAATGGAGTTATCTTCAAC
13	C02_2357419	3.26	36.35	a/b	AGTGATGAATGACCACCCAA[TC]ACAAATTCGCTATTGAATTC
14	C02_2556381	2.17	38.52	a/b	GCAGACGCCGTTTCTTTCTT[GA]TCAAGAATTCCACAAGCAAT
15	C02_2750552	1.05	39.57	b/a	AGCGTTAAAGTTTGTGACTT[CA]TGGGAAAGTTTTGGAGTTTG
16	C02_2732078	0.73	40.3	b/a	ACTGCCATGGGCTGTGGTGC[TA]GGTCGTAATGTGGCTACCTT
17	C02_2936950	1.5	41.8	b/a	ACGCATACATTGAATCCTCT[AG]TGGCACTATCCGCGGCCAAG
18	C02_3180227	2.25	44.05	b/a	TCGTTTCTTGATGAATTCCG[AG]AACTCCTCGTCCAAATAAAT
19	C02_3288937	1.83	45.88	a/b	TCTGTAGCTCTATTAAACAC[TA]ACAGAGGTACCTCTCATACT
20	C02_3708509	2.58	48.46	a/b	AATTCAGAGTTGAGTCATAG[CA]CCCTTACTGTTGGTGAATCA
21	C02_3761818	2.64	51.11	b/a	CAGATTGAAAAATAACAATT[CG]AGATCCTTTAAGGAATTCCT
22	C02_3850854	4.04	55.15	b/a	TGATGTTGTGTCATTATCAT[GA]CCTTCTGGTACAAGTTTGAT
23	C02_4288500	3.16	58.31	b/a	ATAATACGTGGAATTCGGGC[TA]GAAGAGAAGCTCTTTACAAT
24	C02_4210518	1.09	59.4	a/b	TCTTTAAAACAATTAATTGG[AG]GGCTCTTTGCTTCTTGTTTG
25	C02_4188327	0.74	60.14	a/b	GGAATTCTCTTAAAGTCATC[CT]AGGGAAGCAAAGAGCAAATA
26	C02_4234395	0	60.14	a/b	TCGCTCATGTCTGATTTCCG[CT]TTCATTTTGAATTCAGCTAT
27	C02_4395798	0.77	60.91	a/b	GATACTCTAATTAAGTACGT[AC]GCAGGGAAGAAAAGGCCAAT
28	C02_4650413	3.84	64.75	a/b	GCCTGTGATGGAAAGTTACC[AC]GCCATTCAATCTCAGTCGAA
29	C02_4732966	1.47	66.22	a/b	AAACGGGAACCAGTGGGACC[TC]CCTACTCCTCCGCCATTATA
30	C02_4729147	1.79	68.01	b/a	CAGGGAATTCGCGAACTGTC[TG]TACCGTGATTTTTAGTTCTA
31	C02_4816720	3.62	71.63	b/a	CTAACGGGGCCTAGGCGAGT[CT]CATGAATTGTTCAAGAATTC
32	C02_5189663	2.62	74.25	a/b	CGCAGCGTTCTCTTCACCCG[TC]TAGTGCTCCTTTTTATCACA
33	C02_5080529	2.78	77.03	b/a	GTAGTTAGTCCTGAATTCTT[AG]TGTTCTTACAAACAAGGCAT
34	C02_5608051	1.92	78.95	b/a	CAAAGGAGGTCTAGCAAGAA[AT]AACAGCAGTGGTTGTTCGGT
35	C02_5855945	3.69	82.64	a/b	TTCACGGCCGTATTGGTCGG[GT]TCTCCTGGAGCCATACAGTA
36	C02_5858712	1.81	84.45	a/b	GCAAAACGGTACTCTCAAAA[TC]AAATTTACTTGATCGTTCCA
37	C02_5921928	2.26	86.71	b/a	TGCGATTTCAGTTCAACGGT[AC]GACCCACCTTTTAGACTCCC
38	C02_6133385	4.1	90.81	b/a	GTCAATTACAACACAGATTT[CG]TAATTGTGGGAGGATATTTT
39	C02_6252940	2.63	93.44	a/b	AAGCTTATTTTGTTATCCCA[CT]GTGGCAGAGCAGTTATAATT
40	C02_6537672	2.76	96.21	b/a	TGAGCTGAACCAGAGGCTTT[CG]TGATCAGATTTTGAAGACCG
41	C02_6693399	2.96	99.17	a/b	TCAAACGAACTGTCCATTGC[TC]GGCTTAAAAGGCCTGTAACT
42	C02_6904945	1.72	100.89	a/b	TATTCAAATTCTTTGAATTC[AG]AACCAGTCAATGTCTAGTGT
43	C02_6873980	1.38	102.27	b/a	TGTCATGACACTTGATTGTC[AC]ATGTGTAATTTGAATTATTG
44	C02_7091872	2.07	104.34	a/b	CTTGGCTCCCTCGATGGCCT[CG]CCAACTTTTCGGTTTGAAAC
45	C02_7286385	3.56	107.9	a/b	TGATTCCATGAATTCAATTA[CT]GCCTGAAGCTGGTTCTGTTT
46	C02_7159812	0.73	108.63	a/b	TGGTGGTTGTACGGTTGTTG[TC]GAGTGCTATTGTTCTGAAAC
47	C02_7443462	0.77	109.4	b/a	TTGCGATGGAAATTACGGTG[GA]CAATTACACGCTGCACATTT
48	C02_7469828	1.47	110.87	a/b	CCCATTTCCTCTGACATCAA[AC]TTCGTGCCATTGTCACACCT
49	C02_7595826	1.37	112.24	a/b	GGAAATCAGAATTCAAGCAG[TC]AACGAAAGCAGAATACAGAT
50	C02_7544840	2.86	115.1	a/b	TATTTGAATAGAATGGTGGT[AG]TTAATACATGATGTTGACAG
51	C02_7625239	2.5	117.6	b/a	TGCCCTCATAAAAGACAAAG[TC]CAGACACAAATTGCTACCAC
52	C02_8208662	6.19	123.79	a/b	ATCATATGAAACCAAACATA[TC]ATGCACAAATATAAAAGTTT
53	C02_8518742	4.74	128.54	a/b	TGTACAGATTCACAGAATTC[AC]TGGGAAGTTAGCGGTAACTG
54	C02_8922207	1.4	129.94	b/a	AGGTTGTCTTCCTTGGTTTT[AC]ATCAACAGAGAAGAATAGCT
55	C02_9322344	4.33	134.27	b/a	TGAACTTTGTAAAGAATCCT[GT]CAAGATAGTTGGCTTGGAAG
56	C02_9508739	5.28	139.55	b/a	CCTAAACCACTGGTGCAACC[GA]GAATTCCCATAGGCTTCAAC
57	C02_9587672	1.54	141.09	b/a	CAAGCCCTCCTTTCTGAAAA[AT]AATTATCTCCGAATTCAGGT
58	C02_9555076	0.38	141.47	a/b	AAAAAAGAATTGATGTGCAT[AG]TATTACTATAGTAAGGACAG
59	C02_9606516	0.73	142.2	a/b	AGCATTAATTAGGTCAATAT[GA]TCCCGTTCTCGCCTGATTGC
60	C02_9750389	1.39	143.59	b/a	ATTGGCAGTGATAATTAACA[GT]CAATATGATCAGCGAATTCT
61	C02_10139762	3.17	146.76	b/a	AAGTGGCTCTACTATGTAAA[GA]AGGATAGTATTTTAGTGATT
62	C02_10043630	1.44	148.2	b/a	CGAAAATAGGAAAGATACAC[GA]CTTCCCAGTTTTTAGAAAAA
63	C02_10461071	2.88	151.09	b/a	CAGCAGATGCAAGTACTGAC[AC]AGGCTTCTGACTCACAAATG
64	C02_10387605	2.64	153.73	b/a	CCCTTCTTCCTGCGGCTTCA[AT]GATCAGATGATGTGATGTGT
65	C02_10721945	1.82	155.55	a/b	CGGACTCGATCGGGACAGTC[TC]AGTTCAGCAGTATATTGACA
66	C02_10896290	3.11	158.67	a/b	TGCTCAATTTATGTCTAGCA[CG]GAGCAATTCAAGGCCCGTAC
67	C02_11105208	2.89	161.56	a/b	GAGCACGCTGAAATCGCCAC[TA]AATAACAACAACACAGCAGA
68	C02_11087911	1.91	163.47	b/a	ATAGAGTATGAAGAGGTAGA[TC]GATTTTGGATCAGCCAATAC
69	C02_11151529	2.29	165.76	a/b	TTAAGTTCCTGCTGGACGAG[AG]ACAGAATATCAAAAGAGGAA
70	C02_11028210	1.44	167.2	a/b	TAATGTATAGAATGGAAAGT[AG]TAATCAAGAAATGCAATTCC
71	C02_11663116	6.3	173.5	a/b	CACCGGCTTGAATTCAGTTA[TA]ATCATCCGCACCCAAGAAGG
72	C02_11838020	3.95	177.45	a/b	AACGAAACCATTCAATTTCT[CT]TAAAATCACTCCATTCTCTC
73	C02_11821467	1.44	178.89	a/b	TAAGCGTGGTCCACAGTACT[AG]GTACTTGACTTGAATTCAAG
74	C02_11830259	0.71	179.6	b/a	GCTGGGCCATTTGTATATAA[AC]GCCGTAAATTCTGTTTCAAA
75	C02_12049950	1.49	181.09	b/a	GACTTGACTTTTCAGTATTA[TA]TGATATTGAGCAAAGAAATA
76	C02_12269330	2.6	183.7	a/b	TGAGTTGAGCTCGGAAATCA[TG]GAGAATAACAAGGGAATTCA
77	C02_12243607	1.76	185.46	b/a	TCGTGTTGTAAGTTGCTACA[AG]TGGCTGGACTTAGGCTTTCA
78	C02_12252466	1.05	186.51	b/a	TGCTGCCCAATTGGGTTTCC[TC]AAGTGCCCAGAGAAATGGCA
79	C02_12376043	2.74	189.25	b/a	CATTTGTATTACTCCATCGG[GT]GTTGTCAGTAGGGTGAAAAG
80	C02_12664422	5.56	194.81	a/b	GTCCCGCTAGTTGCAGGGGC[AG]GTTGCACGCTCAATATCTTG
81	C02_12667347	1.95	196.76	b/a	ACTTCAAAAGCAACAGGATA[GC]AGACAGACAATAAGAAATCA
82	C02_12824936	4.15	200.91	a/b	AAGCAGACAGATACTGTAAC[AT]AATGACAAAGAGAAGGTGCT
83	C02_12955446	1.86	202.77	a/b	ATGGAATTCTAAGTATTCCA[GA]TGGCAGGTTCCATTTTCTCA
84	C02_13017060	1.49	204.26	b/a	TGATTAGCTCAGTGTCAATG[AG]CACGGCAACTCCCATGTTTA
85	C02_13061737	2.47	206.74	b/a	CATCCTAAAGAATTTTCTTA[CA]AACCATATAAACCTAAAGTT
86	C02_13056673	2.18	208.92	a/b	GCAAAGAAGATTAAGACTGC[CT]AAGGAACTATGGGAAGACCT
87	C02_13281675	1.5	210.42	a/b	CTGGAATATCTTGTCTCATG[TC]AAAGGGCAGAGAATTCCTTG
88	C02_13730926	4.05	214.47	b/a	CCGGGTTTATGAATTTTGGA[GT]GACTCAGTCCCTTCATGAAT
89	C02_13616467	1.48	215.95	b/a	CTCTCAGAATTCTTGAATCT[TA]GCGCTATCGAATTTGAGGTG
90	C02_14601555	4.08	220.03	a/b	AACCAATGGCTGAGAAAATT[GA]TGCCTTACCATAATAGCTTG
91	C02_14737034	1.41	221.44	b/a	GGATTGAAAAGGAAGAATTC[GA]TGACTTTCTAGAAAGTCAAT
92	C02_15532070	3.16	224.6	b/a	TCAATTCTAAATATGGTACT[AG]GTGCCTTCTCCATCAGCTCA
93	C02_15536799	0.36	224.96	b/a	TCGAGCATCTTTTAGAAAGC[AG]GAGAGAATTCACCTCTCAAA
94	C02_15219644	4.08	229.04	a/b	TCCTTACTCGCTCATTACAT[CT]ACCATCCACGGTGAAGGTCA
95	C02_15882046	4.98	234.02	a/b	TTCAACTCTCGAAGTGTATT[AC]AAATTACCCCTTTCCTCGTT
96	C02_16066971	1.89	235.91	a/b	AAGCTGAAGAATTCGACGCC[TG]ATGAAGAGGAAAGATTTGAA
97	C02_16349121	0.76	236.67	a/b	GAAGGAACAGGAAGCACTTG[CG]GCTGAAACCAATGCAGAGGC
98	S36_177932	1.9	238.57	a/b	CCAACTTATATTCAATATTT[CG]AAGTTACGTTCATGTGAAGG
99	S36_237373	1.91	240.48	a/b	ATTTAGTGTTAGTTGATCTA[GC]ACAACCGTTAGTTTGGTATA
100	C02_20862536	4.25	244.73	b/a	CCATTTTGCTGCTCCCTTGA[TG]TCACTTTCATGGCCTGAAAT
101	C02_20400702	10.49	255.22	a/b	TTTAAATTGGTGTCTATCCC[AT]TCAAAAGATTAGCTCTGATG
102	C02_21139616	9.4	264.62	a/b	GATAGCATCATATCAGATGA[TC]CAATCAGATTGTTTATCAAC
103	C02_19824309	0.75	265.37	a/b	CTGTCTGACATTAGTCTCCT[AG]GCAGATTCTCCATTGTACAA
104	C02_21623020	2.54	267.91	a/b	GGATGATTTCACACTAACTA[TC]AGAATTCATAGGGCTGTAAT
105	C02_21953671	3.36	271.27	b/a	TTCAAACCCCAAAGTAAATG[GT]CATTAACAGACAGAAATAGG
106	C02_22972140	5.53	276.8	b/a	GGTGAGCAGCTTCCATGAAC[TG]GAAGGCACAATATCAAGGAC
107	C02_22987407	2.3	279.1	a/b	AGAATCTTCTTGAAATCCTC[CT]CCCACCCCCACCAAAAACAG
108	C02_23017081	1.06	280.16	a/b	TTATATGATCATTACAGAAT[TA]TTATTGTCCCAGGATCAACA
109	C02_22997307	2.12	282.28	b/a	GCTGACATGGATTCACAAAT[TC]GGTCCACAAGCTGCCAAAGA
110	C02_23234282	1.77	284.05	b/a	GTAATCATTAACCAAATAAA[CG]TAACATTTTAGGACAAGAAT
111	C02_23347666	2.58	286.64	b/a	CCACCAAAAAGGAATTCATG[AT]TATCGAGGCATGGTACAAGC
112	C02_23683540	6.4	293.04	a/b	CCGACTGAATTTAAGAATTC[CT]CAATCTTTCTTACATTATAT
113	C02_23716809	3.18	296.22	b/a	TTGATCTTCACTCAGTGGAG[TC]CTGTGAAGGCATTTCCTTGA
114	C02_23905629	3.8	300.02	b/a	AGGAAGCTGCCAACATTGGC[TC]GAGAATGCGGTGAGATCTCA
115	C02_23950667	6.49	306.51	a/b	CAAGAGGGTTTCTACTATTG[TC]GAAAAGTTAAGGACATGACA
116	C02_24151746	6.21	312.72	a/b	GATTCCTCAGCTTTGCCAAC[TA]ACTGTGTCCTTGATCTTTGC
117	C02_24110442	0.71	313.43	a/b	AAAGGGAGTTCCTTTGTTAC[CT]GAGCTATGAAATTCTGAATT
118	C02_24305973	2.46	315.89	b/a	GTATCCGGGAACCAGGACTC[TA]CTCTATTCTTCCATGTTATA
119	C02_24471744	3.86	319.75	b/a	TATTGTCTTGAATTCAGCAG[CT]GTTCAATCTTTTTCCAACTG
120	C02_24480878	1.74	321.49	b/a	AATCCGCTACTCATATGCTT[GC]AGAATTAATAAATCGAAAGA
121	C02_24625825	3.13	324.62	b/a	TTTGTTTTGCTGGTAATGTT[GT]TGTTGTTTGCCTGTATCTTC
122	C02_24765856	1.09	325.71	b/a	TCATTGTAGGTCAGTTAAAT[CA]TCTATGCATATATGATATAT
123	C02_24594076	1.44	327.16	a/b	GACACTCATTATCTTTTAAG[GT]ACAGTCATTGGCCAAAACAT
124	C02_24612388	1.08	328.24	b/a	AGAAAAGAACTTGCTGACCT[AG]AAATGAGCATTTCTTTTACG
125	C02_25139284	1.08	329.32	b/a	TAGAATGGTGGGTGGTGAGA[AG]TTTATCCAGAATCACAGTAT

## Sheet: DLG3
No.	SNP	Genetic distance	Cumulative distance	Linkage phase	Flanking region
1	C03_179524	0	0	a/b	CACCAGTTAGCATCTTAAGA[CT]AATAAATGGGTCATCTTCAG
2	C03_356277	6.83	6.83	b/a	GAGAGAGACTATGGTAGGGC[AG]TTGTAATGATCTCCACGGCG
3	C03_482289	1.1	7.93	b/a	AGAGCCAGCGGCATGAATCC[TG]CTGGAAGGGTAATCAAAAGC
4	C03_487948	3.38	11.31	a/b	ACCATGTTAAGATTGCAGTT[CT]CATTTCAGGTATCTCATGTG
5	C03_2338815	9.95	21.26	a/b	GGAAAGAGAGGAGGGGCAGT[GA]GCTTGACTGGTGTGTTGGTT
6	C03_2527946	2.55	23.81	b/a	CAATAGGATCTAGATTTTAG[AG]GTTTAAAATGGGATCTAAAA
7	C03_2593571	2.93	26.74	a/b	ATCTCAATTAAATTGTTTTG[TC]GGGAATTCATGATATCTTCG
8	C03_2878406	4.19	30.93	a/b	GAAATCCGAATTCGAACGAG[TC]ACTGCATGGCATGGTGGGCT
9	C03_3969875	3.14	34.08	a/b	CATGTTCTTAATAATTTCAT[GA]AGCTTCTTTTAGATGCCCAG
10	C03_4154194	2.56	36.64	a/b	ATCATAATTAATTGGCTGAG[GT]CATGATATCCTGCTCTGTTC
11	C03_6054221	1.48	38.12	a/b	TACTCTACAAAACAAGTAGC[AT]GACTTTGGGAGAAAATGACC
12	C03_6059814	1.77	39.89	b/a	CTCTCGAAGAATTCATCTGT[GT]ATATAGGACTGAGCACCTCC
13	C03_7176555	1.76	41.65	b/a	GTTTTGAATTCCATCACTGG[CA]TGCCAGAGTTACAATGAAAT
14	C03_7182255	0.72	42.37	b/a	ATTAAGGGCCTTTATTGTTA[AG]GCATTCGGAATTCTTCTTGA
15	C03_7692355	2.94	45.31	a/b	GACTTGTGAATTTCAATTCT[GT]GAGTTACAACAGAAAATCAG
16	C03_7733090	2.14	47.46	a/b	AAGCTGTGTGCTGACATATA[TC]AGGCAGGGCATTTAATTTCA
17	C03_8404620	3.01	50.47	b/a	GATGCTAAAACTTATTTTGC[GA]GCTTGATATTGAATTCCTTC
18	C03_8949987	4.18	54.65	a/b	GCTTTCTAACATCCTTTCTT[AG]TAGTCAAGAAAGCACAAAGA
19	C03_9160236	1.77	56.42	a/b	TGGGTATGGGTGCCCACAAT[GT]TTCTATGTCCTGAATGTAAG
20	C03_9445947	1.41	57.83	b/a	GTGACATCATTATGCACCCA[GC]AGGTGAGCCCTTCCCTGGTG
21	C03_10370625	6.71	64.54	b/a	ATAGTTTGAATCAAAGAGAA[TC]ATCCCTGAAGGTGATGTCTT
22	C03_10651228	4.08	68.62	a/b	AAATCTAACCACACGTGCTG[CA]GTCACAAAATTGTCATTGAG
23	C03_10872736	1.71	70.33	a/b	CTTAACTTGGCAATGGACTC[TC]ACCTTGCCTTTCAGGGTGTG
24	C03_10864949	1.47	71.8	a/b	TCAGGCCAGTCAGAATATTG[GT]TGATGCATGAGACAAATAAG
25	C03_11217018	4.75	76.55	a/b	TATCTCTATCTTTGAACAAA[TC]CACTATCCTCTTTCTTACCT
26	C03_11299168	1.49	78.04	b/a	GGAAGAAGCATTTCTTGAGG[CG]TGTGGTTATACAGCAGAATT
27	C03_11433194	1.37	79.41	b/a	CGTCCATGAATTTTAAGCCT[CT]GTTGGAGATCATCGGGAAAG
28	C03_11735802	2.07	81.49	a/b	AGTCATAACAAGCACTAAAA[GA]CCCCACAGCTTATAAGGCTC
29	C03_11620319	0.71	82.2	a/b	TCTTTTAGTTACTGTCTTGA[TC]GGTGTAGTGTAAATTAGGAT
30	C03_11645927	2.2	84.4	a/b	TATGCAACTCATTACTATGA[GT]TATGGTAACATCATACAATG
31	C03_11750076	1.41	85.81	b/a	CGATAAAAATATATACCTGC[TC]GGGGTGCCCGTCAGAGTCTT
32	C03_11956261	0.72	86.53	b/a	ATGAATTCCTCCAATGCTTG[TC]TAGAAAGACTTGAGAGGAGC
33	C03_12078775	1.48	88.01	b/a	AGGCAGCGCGCGGTAGCTTG[TA]GCTGCTTTTTCTTGATCTAC
34	C03_12110035	0.35	88.36	b/a	AGAAATTCTATTATAAGCAC[AT]CTGAATTGAAATGCAAACTA
35	C03_12282304	3.32	91.68	b/a	ATCAGTGTGGCAAAGAACGG[AG]GTCTTTATCTTTGGAAGGGT
36	C03_12573233	5.12	96.8	a/b	AGATACAACACGCCGAGGAA[AT]ACAATGGGAAAGTGAATGGA
37	C03_12710358	5.02	101.82	b/a	AATATATCATATAGTTGTAT[GA]GATAAAGGAAGAATCTGCCT
38	C03_12677663	1.56	103.38	b/a	CATCAAATTGACTTGAGATC[GA]CCATTTTATCCATTGTCATC
39	C03_12928865	2.21	105.59	b/a	CAAAATAGTCAAGCTCGATT[CA]AGCAGGAGGCTTTGACAGTT
40	C03_12829827	2.8	108.39	b/a	TTGACAACACGTAAACAAGG[TA]TTATGGAAATCCTCCAGGAT
41	C03_12844671	1.38	109.77	a/b	CTCTGCCATTCTACATCACC[AG]AAGAATTCAACGTAAATCAA
42	C03_12885986	0.34	110.11	b/a	CAGCGAATTCTGTTTATAAA[CA]TTGGGCACAGCAAAAGATTG
43	C03_13065314	0	110.11	a/b	ATTCTCATAAGAAAAACAAA[GC]GAGCATAAGAATTCAAGGAA
44	C03_13220176	3.71	113.82	a/b	CTCTAATGGTGCAGCGTCTC[AG]AACCCTGAACTTCACCACAC
45	C03_13304575	2.08	115.9	b/a	CCATTCTGCTATTGAGCAAT[GA]GTTAGCATGTTACCTAGCAG
46	C03_13199579	1.05	116.95	b/a	TGACTAGCTCTTGCACATTA[CA]CTGGTCTGCACGAATGGCTT
47	C03_13194891	1.05	118	b/a	TCATATTAGATTACTCACTC[TC]TCTCTTTTATCCGAGTTAGT
48	C03_13246060	1.06	119.06	a/b	AAATGTTGCTCATAATAAAC[AT]AATACTCCAACGTAGTTGGA
49	C03_13286583	0.7	119.76	a/b	GAGAGAAACAAATTCAATCA[CA]GAGAAAACTCAATGAATGAA
50	C03_13341233	2.13	121.89	a/b	TTAGTGCCTGCCTTCTTACT[TA]TTGTTCGCCAAAATTCTTCT
51	C03_14133778	4.34	126.23	a/b	CCGCAAGTGTCTAGTTGTAA[AG]ATATGGGGAGGATGAAGATG
52	C03_14228566	2.69	128.93	a/b	ACTCAGGTCACCATAAAGCG[TA]AAAGTTTTGAAATTAATAGA
53	C03_14387538	1.84	130.77	a/b	CAATAGTTTTGTAAACCAAG[AG]CAATATGACATCGATCTTTT
54	C03_14263442	1.39	132.16	a/b	ACGGCTGTTGCTTCACTCAT[AG]TCGCAAAACTCTGAATTCGA
55	C03_14413840	1.05	133.21	b/a	TCCAGGAGTTTGCGTTTCCC[GT]GTCTCCATTCCTCTGGGGGT
56	C03_14393185	0.35	133.56	a/b	GAAAGGGTTAAGTTACCACA[TC]TGAATTTTCACAAAGACAAT
57	C03_14470545	0.7	134.26	b/a	GCCCTAATGATTCAGAAGAG[AG]ACTTTCCTGTAGCCTCATCA
58	C03_14492635	2.47	136.73	a/b	TCGGATGATTTCTTCTCTTT[AT]GCTACTCGTTCTCTCTGGAA
59	C03_14556851	1.81	138.54	b/a	CGCGATTCTGCGACACATGA[CT]GCCCTTCTGATATTAATTTT
60	C03_14585687	1.07	139.61	b/a	GAATTCGATACAAAATCTTC[TC]GCTCTTAATCATGACTCTTT
61	C03_15049545	3.66	143.27	b/a	ATCATTTTCCTTCAAAAGGA[TG]GCAACGTTACTTTCCGTTGT
62	C03_14971484	3.89	147.15	a/b	GTGGGAGAAGGAAAGTTACC[AC]TTGCAGAGACAACCACTGCG
63	C03_15103025	3.14	150.3	a/b	ACAAATTGATGAGAATTCTC[TC]ACCATGCAGAATGGAAAACG
64	C03_15221895	1.1	151.4	b/a	TTGGCAACTGAATTCACAAA[GT]TTTTGCTGCAGTGACTGTAA
65	C03_15086207	1.03	152.43	b/a	AGTTGGAGCTTGGAGGTGGT[AC]GCTGGTGGAATTATTGCAAT
66	C03_15264679	1.08	153.51	a/b	TATGCAAAATTGGTTAGAGG[GT]GCTGAAGGTGTGACTGGAAT
67	C03_15951262	4.65	158.16	a/b	CAAGAAGGTTTTCCACTTGT[CA]ATGTATGGGACAATTATTGT
68	C03_15941560	1.81	159.97	a/b	TTAAACCTGAATTCTGGAAC[TC]GAAATAAACATAGTTCTTTC
69	C03_15820741	1.08	161.05	a/b	TTCATTAGTATCTGGCTAGA[AG]AATGTTTGCAAGCACAATTT
70	C03_15833961	1.82	162.87	b/a	TCTATCTCCATCGTAGGTCC[GC]ACCCGATACCCATTGTTAAA
71	C03_16357671	3.09	165.97	a/b	CTTCTTTACTCTATTTTCCC[TC]CTATTCTCTTTAAGCATGGC
72	C03_16628988	2.96	168.93	a/b	ATCCATGTAGAATCTGAAGA[TC]AAAAGTTCAAGAGAGAATTC
73	C03_16855006	1.38	170.31	b/a	AGATTGGTAGAATTCAATCA[GA]GGTAGTGATGTTTTCCCTGC
74	C03_17095898	2.41	172.72	b/a	GAAAGAGCTTCGAATTCTTC[TC]ATGCCAATCTTCCCCTTCAA
75	C03_17161770	1.75	174.48	a/b	GTGTGGATGAGGACATATGC[TA]GCGTGGAGGATGCTAAAAAT
76	C03_17038310	2.11	176.59	b/a	GGATAGGCTCCAGAGAATTC[AG]GAAGGGGGTCATGTTCCAGA
77	C03_17430064	2.91	179.5	a/b	TGCGAGTTTGTGGCTTGCAT[TA]TGACCGAATTCACATTCATC
78	C03_17398328	1.42	180.92	a/b	ATAGAAAGTGGTTCTTTTAC[AT]ACCGTAGTCTGTCAAAAAAA
79	C03_17580150	2.78	183.7	b/a	ATAGAGGGGCACCATTTCGC[AT]GCAAGACTGACCTTTGTTGT
80	C03_17568576	4.36	188.06	b/a	AGCATGACTCTTGCTCAAGC[AT]ATTACTTTTCCCGACTTGCT
81	C03_17705005	4.77	192.84	b/a	ATGTGTTATATATAAAAACT[TG]GGCACAGGGAATTCTCCAAA
82	C03_17780877	1.43	194.27	a/b	ATCCGAATTCATTACCACTT[GT]GTATGCACCAAGCCCGTCAA
83	C03_18062611	4.36	198.63	a/b	ACATGATTAGATGACCCAGA[CA]AACTAACAAGAGAACTCATC
84	C03_18068751	0.36	198.99	a/b	TATTTTCTATGATACACTCG[GA]GAATCTGGATTTCTCCATCC
85	C03_18252327	4.27	203.26	b/a	TTATAGATGCTAAAGCTGTT[TC]CCACAAACATATCTAATCAC
86	C03_18404351	7.44	210.7	b/a	AACTGAAGTTGCTGCAATAA[AG]CATGCATGGGCCGGCAACGT
87	C03_18758909	9.43	220.13	b/a	CATTTATCTACTTTTCACCT[AC]CTAAAATGGCCATTATAGTC
88	C03_18904957	6.96	227.1	a/b	GTACCTGCTAGGACTGCTAT[AT]TATCTTATCTTTCTCCCTGT
89	C03_19275320	4.13	231.23	a/b	GGTACGCATGCATGCTTTCA[AT]GAATTCGTACATAATAATTT
90	C03_19266714	0.36	231.59	b/a	CAGCTAATAATTTATAGGAT[AT]TGACTAGCTATGGAAAACAT
91	C03_19439497	1.82	233.41	b/a	CTCTTTGTTCATGGGGAACA[GA]CTTTTAAGGGAACATATTTT
92	C03_19420578	1.13	234.54	b/a	TGGGCTTGTCTCAGGGTAAG[GT]GTGTGTGTTTAGGTAAAGAT
93	C03_19805864	2.87	237.41	a/b	AGTTTGTGAGACCAGACAAT[AC]ATTCCATACATCGAATTCAA
94	C03_19902158	1.44	238.85	a/b	GCACTCCTACTGGAGTTCGG[AT]CTCCCACCGGACTTCACACT
95	C03_20528460	2.2	241.05	a/b	ACAACCCTTTTAACATTCAA[AG]CCAATACGCAGAATCAAACC
96	C03_20568861	1.39	242.45	a/b	TTTGCTTGTAATTCATTACC[AC]GTTGATTGAACCATGTGACT
97	C03_20415926	0.75	243.2	a/b	TAGCATTCAATGTTCGTAGG[CA]ACGAATCCAATTAGCTGAGA
98	C03_21248616	3.47	246.66	b/a	CGTCTTAAATGCATACGAAT[AT]TCAGATCGAAAACAACATGT
99	C03_21270396	1.79	248.45	a/b	GATCTTAAAACAGAGCAACC[TC]GGCACTTGCCTCTACCTGCA
100	C03_21716130	2.85	251.3	b/a	CAAGACAGAGTGGTTTTGCT[TA]GAGATGTCACTCAAAAGAAA
101	C03_21711241	1.13	252.43	b/a	AAGCTCATCAGCTTCTTCAA[CT]AGTCTCAGTTGTAACAGGTG
102	C03_21726885	2.76	255.2	a/b	ATGAATTCTCATGTAGTGTT[AG]ACAGAAACAAAAGCCTCCAA
103	C03_21437556	3.92	259.12	b/a	ATCAATCTCCCATCTTTCCC[TA]ACCCCAACACAAGATCTCGG

## Sheet: DLG4
No.	SNP	Genetic distance	Cumulative distance	Linkage phase	Flanking region
1	C04_704417	0	0	a/b	TAGTGGTATAGAAACCAAGG[CT]GGATAGTGATATATAAAGAT
2	C04_974603	1.45	1.45	a/b	GTTGCATCCACTGGAACAAG[GA]GACAGTACTTTGGAGATTCT
3	C04_1919185	2.95	4.4	a/b	CCTTGCAGTTTCGGTGCTTG[CT]GCTGCAGTATTGATATTGTT
4	C04_2252244	3.91	8.31	a/b	TGCGTGATTGAGATCGAGCC[TA]GACAGCATTTGCATACCCTT
5	C04_2299858	2.6	10.91	b/a	TCGTTTCTTTCCGCCACGGC[AG]ACTCATCGGAGTACAGACCG
6	C04_2574283	4.34	15.25	b/a	GCTAATTCTTCATATAAACT[GT]AAAGGAGAAGCTAAAAGCCA
7	C04_2597487	1.95	17.21	b/a	TTTTCAGATTGTGAATATCT[GA]CAAAGAACATTGGCTAAAGA
8	C04_2508405	2.27	19.48	a/b	GTAACTTGAATTCATAGATG[GA]CCAAGCTAAACAGCTAGCTC
9	C04_2683277	1.19	20.67	a/b	ATGGAAATGCATTTCCTAGC[AG]TGTGTTGTGCCATGTCCCCT
10	C04_2818519	5.38	26.05	b/a	AGAATTCAGCAAATGTTGTA[AG]AAGAAAATAAACGTGTCTAA
11	C04_2943849	3.63	29.67	b/a	GAAATTTGTTAGCTTTGTGC[AG]ACCAAAAACTTTGAAGGGGG
12	C04_3398552	4.19	33.86	b/a	CCGCGGCTGCCCGAGAAGCA[TA]TACATGCCCTTTGGTCAAAT
13	C04_3484887	1.44	35.3	b/a	AGATCAGCATATCCACCTCC[TA]CAGAGCAAATTTCTCAACAT
14	C04_3642879	3.37	38.67	a/b	CATAACTCATTTCACAAGTA[TC]ACAGCAAATTCCCAAGGATT
15	C04_4641026	21.36	60.03	b/a	TTATCCCAATTTGATCGCTT[CA]TTTGGATCAATGTTTCAAGC
16	C04_4794671	13.16	73.19	a/b	TTGAGATCTCAAAACCCGAG[TC]TTCAGTTACCGAGATTTCTC
17	C04_4789922	0.74	73.93	a/b	GAATTCTTTACTAGTGGATT[GA]ACAACTTTTATTCATTGTGA
18	C04_5007680	0.38	74.31	a/b	AATAAACACTGGCCGGCTTC[TA]TATCACAGTCACCCACCTTA
19	C04_5127336	2.97	77.28	b/a	GAAGCATCCATCATGTCAAC[CT]TGGCGAGGCTAATTGGATTC
20	C04_5459383	5.32	82.6	b/a	ACAGAGGAAGTAGTGCCTGA[GC]GATGGTAAGTGATTTCTCGC
21	C04_5627907	7.54	90.14	b/a	GGGTGTTAGATTTCTCATAC[AT]TGGAAGCCGATAAAGGTGCA
22	C04_5754238	1.48	91.62	a/b	CAACTTCTGATCAGAAACTG[TA]GGAATACCAAAAGTACATAT
23	C04_6304442	3.63	95.24	b/a	CCCCACCAGCTGAACTACAA[CT]GCCTTAACTTTAAGTTACCT
24	C04_6312962	2.17	97.41	a/b	CCTCCCCCACCCACCACCAA[AC]GACCTTAAACAACTGGCATG
25	C04_6545870	1.73	99.15	a/b	GAGTTACTTGCGAGATTGAC[CA]TCTCAATTTCAAATGATAAT
26	C04_6744160	1.77	100.92	a/b	CTTGATCTGTGGTGAGTCAC[CT]GGGCTTTAACAAGAATTCTG
27	C04_6908852	4.94	105.85	b/a	CTGTAGATTTTTCAAATAAG[TG]CACACCCACAGGATGTGTCT
28	C04_6907731	1.48	107.33	a/b	CAATGGAAAATAGAACCAAG[AT]AGTGAAGAACAAAGTGTTGC
29	C04_7151875	1.72	109.05	a/b	CAGATTGTTTTTGACACACT[TA]TTGAATTTGAGAAATGGTTT
30	C04_7288874	1.08	110.13	b/a	GTTGTGGGAATTCAAGTCTA[TA]TGTTTTTCCTTTCTTTGTGG
31	C04_7298559	1.08	111.21	a/b	GTTAAGAGGAGATGAAGTTG[CT]TAAGAGTGAATTCTCCATGT
32	C04_7276586	1.39	112.6	a/b	ATTTTGTAGTAGTTCTTACT[AG]TCAACTGCCTGAAGCCAGTC
33	C04_7684934	1.41	114.01	b/a	AACTGAAAACAGCAAATAAC[AG]CGGATGCAAGGAGAAAGTAG
34	C04_8906582	5.28	119.29	b/a	TGCCCACTGTTACACCAGAT[GT]TTGAATTGGTTTCACGAATT
35	C04_8580803	1.82	121.11	a/b	GAATTCTTGAGGTTGGATTC[AT]TGCCATGCATGATTTTTCAC
36	C04_8608941	1.77	122.89	b/a	AAACCACTTAAATCGGCCAG[TG]TTTTCTTGAAAAGCAGTAAC
37	C04_8733380	1.38	124.27	b/a	TAAGACTAGGCCAATAGTGG[TC]GCGACAGTGTCTAAAAGAAA
38	C04_8969754	0.7	124.97	b/a	TGAAAAGGAACTTCTCTTAC[AG]TCTGAGAATATGAATTCTGA
39	C04_9302439	0.75	125.72	a/b	CTTCAACAAAGATTTGCAAT[AT]ATTTATGTTGTCATATTAGC
40	C04_10206662	3.11	128.83	a/b	GATAGTTTATCCAGAAGGTG[TC]TGAGCAAATGCTTGAGGAGA
41	C04_11132194	1.1	129.93	a/b	GACTCTGTACAGACGCTCCC[AC]TTCCAAATGAGTGAATAGAT
42	C04_11277754	0.72	130.65	b/a	TTCTGTAAAAAGTGCTAGAT[AC]TGCTGTAGATTTGATATAGA
43	C04_10682480	0	130.65	a/b	TGTTGGCTGAGGATGAATTC[TA]ACAACCTAAGCAGAGGAATT
44	C04_10687482	1.51	132.16	b/a	TAAAGATTTATTTGAATATA[CT]GAATTAATGAATTCATTTAA
45	C04_15395192	1.81	133.97	b/a	AGAGACCTATGCTTGGTCAG[GT]GTTGATGTCTAGGTAGTAAA
46	C04_15424625	1.42	135.39	b/a	CAAGAAATCTACATTCTACT[TC]ATTTCCAAGTCCTCCAAGCC
47	C04_15919805	1.87	137.26	a/b	AATTCCAGCAAAAGTGAAGT[TG]GAACCTGACATTACTCCCAT
48	C04_15939225	1.92	139.18	a/b	CTGGTTTTGCTGTTTGCATT[AG]CCTTCTTCATCTCGAGGAGG
49	C04_16525313	2.52	141.71	b/a	ATAATGTATCGTAGATAACC[AC]ATTAGGAATTCGACTGCAGA
50	C04_16908305	1.49	143.2	b/a	TCTGGCATGAAGTTCTGCTA[CT]CTTCACTTTATTCTCCAGCT
51	C04_16985239	0.76	143.96	b/a	CAAGTGGCCAATGAATCGGC[AT]CGAAATGTATTTGCTCAATA
52	C04_17275317	2.82	146.78	a/b	ATCCCCACAAGTTTCTTTAA[TC]TGTGTTGCATCAAAAGATTA
53	C04_17463671	2.47	149.25	a/b	TAAGACTGCATTTTACGTTA[AC]TTAGAGCAATCTTCCATTTA
54	C04_17861109	3.88	153.13	b/a	TCTGATCGCGTGCTACAGTC[AT]TATCAAGATAGGGATGATAT
55	C04_17806197	2.82	155.95	b/a	TTAATCCAAAATGAAATGCA[CT]CCATACAAACTACTTACATA
56	C04_17721416	0.35	156.3	a/b	AATTTCTTGTCCATCTTTGA[GC]CAAATCTTACCGCCACAAGG
57	C04_17957551	1.49	157.79	a/b	TTACGCCTCCCTTTTCTCCC[AC]CTAAAACACCTAAAATCTAA
58	C04_18130058	1.58	159.37	b/a	TGAATTCAACGAAACCAAGG[GC]CAATCCAACATGGGAAAAAC
59	C04_18343086	2.25	161.62	b/a	TTCCATGACTGAAATCTCAC[GA]TCCAATTGAATTCTGTACTA
60	C04_18688144	3.52	165.14	a/b	TTCAACAGTACGCTGCTCCC[CT]ACTGCTGGGTTTGCAGGTAG
61	C04_19162686	3.11	168.25	a/b	AATATAATGTTACTTTATGA[CA]CATTCCCAGCAGTTGAGGCA
62	C04_19267925	2.5	170.76	a/b	CCAGACCTGTCAAGATACTG[GA]TCTAACCAACTGATACGGAA
63	C04_19613920	2.15	172.91	b/a	TATCACCATTGATGCCGTGA[AG]TGTATTTGCTTCAGTACCAT
64	C04_19737359	1.79	174.7	b/a	GAAGCAGTATGACACAAGAT[TC]GAATGAATTCCATAACAATT
65	C04_20030489	1.76	176.46	b/a	GAAAAGGAATTCCATGGGAC[AC]AACAAGATCCCGAGGCTCCC
66	C04_20049875	0.36	176.82	b/a	ACGAAGAAAATCTTTAGCTG[CA]ACATTTCAGTGGGAAAACAA
67	C04_20060289	2.35	179.17	b/a	TATAAGTTAGTTTTAGTATG[TC]ATTGTTTCCTTGAATTCAAG
68	C04_20087819	0.4	179.57	b/a	ATCATGAGGACAGCAAGACA[TC]TGGCTCCTGAACACAAAAAT
69	C04_20154782	1.15	180.72	a/b	AGAGTTGTACTGGAATTCAT[GA]TCCTGGTCGAATCCTAACAA
70	C04_20292259	1.05	181.77	a/b	TTTCCCTTGAGATTAGTTAC[AT]GTGACATGTGCAACATTATA
71	C04_20261343	0.35	182.12	b/a	TTAACAGTAGATGATTTCAC[CT]ACGTCTGTCATACTCAATTG
72	C04_20430338	1.73	183.85	a/b	AAAGACTCCAAATAAGAGAA[GC]TTAACAAAGATATGCACCAT
73	C04_20484025	1.85	185.7	a/b	TAAACATCAGAAAGTAGAGT[TA]AACGAAAAATGAAAATGTAG
74	C04_20921190	3.73	189.43	b/a	TTCAAGAGAGGGAATTCGTC[AT]GAACCAAGCCCACAAGGAAT
75	C04_21294742	2.26	191.69	a/b	CTTCTTTCCACCGCTTGAAG[TC]ATACAACAGCACAGAAAACA
76	C04_21395585	2.36	194.05	b/a	GATTAATCATCATTCCTTTA[AG]ATTCATATAAAACGTAATTG
77	C04_22050494	7.11	201.16	a/b	GCTTATTCAAATCTTCCAAG[GA]GATGATCATCGAAAAACTAA
78	C04_22211769	1.39	202.55	a/b	CTTAAGGCACGTCGTTCCAG[TC]CCAATCTACCAATAGAACAG
79	C04_22246810	1.81	204.36	a/b	TTGAGGTCTGGTTTCAAGCC[AT]GCAATTGAATCATTGAAGGA
80	C04_22406589	1.55	205.91	a/b	GCAAAAGCCAGTAATCCAGT[GA]GCAACAATGACATTACGTGT
81	C04_22950709	3.05	208.97	b/a	GAAGCTCCCTCTCGCTGCCT[GC]TAAAATTAATGCCAAGAATT
82	C04_22933339	1.1	210.07	b/a	TCATACATTTGGTATGCTAT[TC]CACATACTGTTGATCATATC
83	C04_23581192	3.25	213.32	a/b	CATTCTTACTCCCATTGGGG[TC]TTATTCCTTAGTGCATATGT
84	C04_23910325	3.21	216.54	a/b	GATATCAGATAACTACACGG[TG]TTAATTGCCACTTATCTAAA
85	C04_23545170	2.27	218.81	b/a	TTAAGAACGAAGAAATGTTC[TG]TAAGAATTCCTCTTTTGCCT
86	C04_23225900	1.49	220.3	a/b	ACAATAAATCATCCTGGAAG[TG]ATGTTGTGTACAACTGGTGA
87	C04_23265931	7.72	228.02	a/b	CCACTTATTTACCATGGATC[AG]TCTGAATTCTTTCACCATCT

## Sheet: DLG5
No.	SNP	Genetic distance	Cumulative distance	Linkage phase	Flanking region
1	C05_2686356	0	0	a/b	GAATTTCATTTCTGATAGAG[GC]TAACATGAGATGGCACTGTA
2	C05_2509110	13.41	13.41	b/a	TGAAGATATAGGAGCTCAAA[AT]TATAACGAAGCTTAGTTAAC
3	C05_2236924	6.71	20.12	a/b	TAGCTAGCATAATGCATGAT[CA]CATGAATTAGATGTGAAAAA
4	C05_1665182	6.94	27.07	b/a	TTGAAGATGGCTGGATCCTT[TC]GCAAAGACTGCGATGAGGCA
5	C05_1636600	0.73	27.8	b/a	AAGATTCAACCTGGAGCAGT[TC]CCAAAGGTATCATTCAGCCT
6	C05_808481	2.24	30.04	b/a	ACATTTAACGTAGCCAGATA[TC]CATAGAATTCCATGATATTT
7	C05_322728	1.18	31.22	b/a	ACATACAAAATACCCCCTCC[CG]AAAAAGGAGCTTCCACTAAG
8	C05_1921982	6.21	37.43	a/b	AATGCATCAAACAATTCGCT[TA]GCAAATTCACTTGATTCTTT
9	C05_2788167	4.82	42.26	b/a	TTTCTTGCTTTCCTTATTAT[AT]GTCGGGCTTGGCGTGTGAAT
10	C05_3323794	2.45	44.71	b/a	TGAGCAATCACGTTCTGCAC[GA]TATCGGTCCTTTTACTGTTA
11	C05_3541733	2.08	46.79	b/a	AAGTAATGAGCAATGGTTAC[AG]AAAATGAGTTTGTTGCTGAA
12	C05_3735758	3.67	50.46	a/b	CCATAACCATTGGACAAGTC[CT]CATGAATTCAAACACTCTCT
13	C05_3727920	2.7	53.16	b/a	TCATTTTCCTGGTTTATCAT[AT]GAATCCCATTCCATTCCAGA
14	C05_3920476	2.16	55.32	a/b	CTGCTTTAAGCTTATTCATC[AT]CGACAGACGTTGAGCAACCT
15	C05_4197573	3.24	58.56	a/b	TTAGGACACCGCAGGACAAT[CA]AACCCAGACAGGTATGGACC
16	C05_4187982	1.1	59.66	a/b	CTTGTATCCACCCGTCCCTC[GT]GTACTCTCGAAGAGGGCTTG
17	C05_4542015	3.14	62.81	a/b	GACCAATATATATTTGGACT[AG]GAAAAGTAAAAGAAAACTGC
18	C05_4570637	2.04	64.85	a/b	TTACTTGGTTTCATAAGTCT[TC]CTTTGTATTTGAGATTGATG
19	C05_4965586	4.43	69.28	b/a	GCAACTAATATTCAACAGGC[CT]GGTGATGAGACCTCACCTAA
20	C05_5336563	4.79	74.08	a/b	GGTTCTACAAGAATGAATTC[CG]AAGGATTGACATTCCCTAAT
21	C05_5392145	0.34	74.42	a/b	GGCGATTGAGACATCTTCAT[CT]CACTGAATTCTTAATTATGT
22	C05_5567485	0.69	75.11	b/a	TCTTCTTCTTTCCGCCTCTA[CG]ATAAAGAGAACGTTCGATTC
23	C05_6190421	3.84	78.94	b/a	TGCTCTTAATTTAGATCACA[AT]GGTGTGATTGCATTAACCAG
24	C05_6174579	0.35	79.29	b/a	TAATAGTAAAATTATACCCT[AG]GATGCTATTTAAAGATGAAT
25	C05_6602670	2.95	82.25	b/a	GATCAAGTTATTGGAATTCC[AG]ATCAACTCAGGAAAATTCAC
26	C05_6533255	2.52	84.77	a/b	GAGTTACACCCCACATGTCC[GT]GCTGCAGAATTCCCTGCACA
27	C05_7069659	5.07	89.84	a/b	GCATTGATCAACTTTGGCCT[AT]GAATTCTTGGAGAAGAGGGG
28	C05_6980138	1.75	91.59	b/a	GAATTCCAAGTTGGTCCTTC[CT]GTTGGAATCTCTGCTGGTGA
29	C05_6941802	1.08	92.67	b/a	CAGTGTATAAGCATGGTATT[AG]TCCTTTCAAGGACATCCAAC
30	C05_7457867	2.08	94.75	a/b	TATATCTTCTCTTTCAGTGA[CA]TTTCTTCTCCACTCTCCACC
31	C05_7674587	2.86	97.61	a/b	TCTAGTTTACAGAATCTACT[TC]GTTTTTATAGGGAGAAGGGC
32	C05_7841502	2.27	99.88	b/a	CACTTGGAATTCCACCTTCA[TC]TATTCATTTGATCATAAACC
33	C05_8066417	1.51	101.39	b/a	TGCCCTTGGTTGTTTCTGCC[AT]AGAACAACACCAAAATTAAA
34	C05_8585143	2.96	104.36	b/a	GCTTTGCCCTTGTATTTTTG[GA]CTATTTTCGTACTTGCTTGA
35	C05_8410241	1.43	105.79	a/b	TATGATTTTGATGGAGTTAA[CA]ATGATTTGTTGTCAAAAGAA
36	C05_8917290	1.89	107.68	b/a	TGGTTGCTTCTTTCAAGATC[AG]ATGATCAATCCGCCAGAAGA
37	C05_8802625	0.38	108.06	a/b	ATTTTTGCATTGAATTCTTT[AT]ACACTCAGTCATTACTTCAC
38	C05_8835858	1.06	109.12	b/a	AGCAAATTTTCTGACACGCT[AG]TGATTAACTATGCAGAATTC
39	C05_9014850	0.7	109.82	b/a	CAGGAAGTTTCCTTTGAAAA[CT]CCTCAGGCCTTCCGGGAAAG
40	C05_9138866	1.41	111.23	b/a	TCTTGAGAAGAATTCTGAAC[TA]CCAGCATCTTCTTGTCTTTG
41	C05_9449361	1.79	113.02	b/a	GCTGAGAAAGTGAGCTTGAT[GA]GAATTCTTGCATCTCTTACA
42	C05_9432991	1.78	114.8	b/a	CTCCATTGAGCCCAGTATTC[GA]AGTAAGAATTCAGGAGCTTT
43	C05_9830981	3.53	118.33	a/b	TCATTTGATGGGAATTCTCG[CT]AAGGAACAGGTGGTGGACTC
44	C05_9991962	2.08	120.41	b/a	TTACGCTTCCTATGCTGCTC[AG]TTCATCATGATCCTGAACTC
45	C05_10412297	1.72	122.13	b/a	AATTCCATCACATCTCTAGG[TA]ATCTAGATTTCCTAATATTT
46	C05_10130970	7.61	129.74	b/a	GGTATAACATTTACCTTAGC[TC]AAATGGCCTAACAGATCTTC
47	C05_12043247	10.99	140.73	a/b	TTCTTGATCAAAGAACTTGC[AG]CGAATGTTATTGTTTATTTC
48	C05_12580535	2.19	142.92	a/b	GAGTCGGTGACTACGAATGC[AG]ACTTGCTTCGATAGTGCTGG
49	C05_12861424	1.06	143.98	b/a	ATTTTAAAGGAATTCCTACT[TC]AGATAACGGATCCTGCCATA
50	C05_13457693	0.72	144.7	a/b	AATATGTGCTACTTCCATTG[TG]AGGCGCTAGCAAAGGCCGTA
51	C05_17264956	1.46	146.16	a/b	TAAAATATAGGTGATCTCCA[TC]CTACAGATCTGATTGCACTG
52	C05_17758708	1.11	147.27	b/a	GCCATTCATTTGAAGGAGAT[GT]CTCCACTCCAATCCATTCCT
53	C05_16579208	1.46	148.73	b/a	GAACTTGTACCATACATTCT[AT]ACTCTGGCTCTGAATGATGC
54	C05_13194008	1.54	150.27	a/b	TGGAAACCCAATTCGGATTC[TC]TATCCAGTTCATAATCAGAG
55	C05_15704276	2.22	152.49	b/a	CTGCGGAGGAACACCTTCCG[AG]ATATCGTCCACCATCTAGGT
56	C05_13146883	0.69	153.18	a/b	GATCCTTTCTTGAAGCCGGG[AC]TTCCAGTAGGTCTTTGTTAA
57	C05_14386991	0.69	153.87	a/b	TCAGAGTAGCAGAATGATCC[GA]TTTTCTTGGTGAGGTCTCTC
58	C05_16575571	0.68	154.55	b/a	CATGATTTGTCTCCTGCTGA[AG]GCAAATGAACTAAAAATGAT
59	C05_17847710	1.02	155.57	b/a	CATTTGAAGCAGGCATAAGC[AG]CCAAGGAACAAATTAAGATT
60	C05_18383963	1.4	156.97	b/a	TGTTCTTGTCAGAAAAGGAA[AG]CAGTAGCTAGCTAGTACTTG
61	C05_19170117	1.12	158.09	b/a	ATTCAAGAACAAAGAATGAC[TC]GAAAGAATCCAATACCCACC
62	C05_18674835	0	158.09	b/a	AGAGATCTGGAATCGAATTC[AC]TTAGACTTTACGAGCCGAGA
63	C05_18617899	0.38	158.47	a/b	AGTAAATGATTTAAACACCT[TC]ATAAGACTAGGACTAAATAA
64	C05_19300405	0.37	158.85	a/b	TAAGAGAGTATCTTCTAGTT[GT]TGTTCGATAGATCCTGCCTA
65	C05_18539806	0.7	159.55	a/b	AAGCTGGAAAACCATAAATC[AG]TGGACCAGAGCAGCTTGTTC
66	C05_18657982	1.14	160.69	a/b	GTTGGAGAGACATTATCTCT[TC]ATTGATTACTATGATTGTAT
67	C05_19909562	5.76	166.44	a/b	TCTGCTTTCATCTCGAGTTC[AG]TTTGAGTGATTCTACCCTGA
68	C05_20185196	0.76	167.2	b/a	CATCATTCTAAAATCATTAA[CA]TGGCATGTATTGATCTAAGA
69	C05_20274458	1.89	169.09	a/b	GTTCTAGGCACCCAAGTTCT[TC]TATCATCAATATTTATCCCA
70	C05_20421811	1.43	170.52	a/b	CTTGGCCGTGAATCTCCTTA[TA]GCAATTGCTAGTGACAGTGT
71	C05_20712128	2.5	173.02	b/a	TAACCATTGATCAAGTTTCG[CT]AATAGCTTCACTTAATATGT
72	C05_21210003	5.42	178.45	b/a	GTACCGCCATAATTAAGGGA[AG]CATAAGTCCAGAATCTAAAA
73	C05_21505055	2.28	180.73	a/b	GTTCACGTAAATGAATTAGC[TA]GATATACAATTTGTTCTTTC
74	C05_21970059	4.36	185.09	a/b	ATTAAATGCTTTTGGTCATT[TC]TAAGAATTCTTCTCAATGTA
75	C05_22094765	1.87	186.96	b/a	AGAGCAACAGCTTATTGTGG[AC]TCGACTTCCAACTTGGGTTA
76	C05_21822150	1.87	188.83	a/b	CCAAGTTAATGCGTACACTG[CG]TCGTTGTTGCACCGTTACAA
77	C05_22119814	0.72	189.55	a/b	CTGGATTAAGATTAGGAAAG[GC]GGGTTATGCATTACCTTGGA
78	C05_22708087	4.62	194.17	b/a	CCACTATAACTAAAGGCAAT[AT]AGTTTGTTTTTTTGACTAAT
79	C05_22756362	1.02	195.19	b/a	ATCCGCCTAGACCAGATGGA[AG]AAAAGAGGGATGAACAATAT
80	C05_22760500	1.74	196.93	a/b	AGGGGGGAGGAAAAAATAAC[AG]TCAAACGCCCAATAGTGAGA
81	C05_22798154	1.82	198.75	b/a	TGCTGCGGAAAAATCATGTC[AC]CAAGCAGAATATAAAGATGT
82	C05_23111522	4.65	203.41	b/a	CATTTCCAACTGTCTTCGAT[GT]TTAATCTTATCCATGAATTC
83	C05_23464421	3.62	207.02	a/b	TTTATCATTGCTGTCTGATA[CT]AAGTACTTGATATGTCTTTT
84	C05_23525748	1.08	208.1	a/b	TCTTATCTAGTTACATTACA[GT]GCTAAATTTTCACAAGCTAT
85	C05_23511940	0.36	208.46	b/a	GGAAAGTGAGCAATTCAAAA[AT]CTTTCCTCAATTCCTCTTAA
86	C05_23702753	0.74	209.2	a/b	TTTGGTATCCAATGGCCATA[TC]CCTAATCAAAGGTTTTAGTC
87	C05_23990323	1.83	211.04	a/b	TAGGAATTCTTTAACCTTTC[TC]GAGACATGCCGAGCACTTGA
88	C05_23965914	1.8	212.84	b/a	GTCAATCTAATTTTTGCCTT[AG]TAAGTTTCACACACGCACAT
89	C05_24013205	3.18	216.02	a/b	CGCCAGAGATTGTCAAGTAT[GC]TCAAAAAGTGGAAAATTTGT
90	C05_24280498	2.81	218.83	a/b	AAATAAGTTTAGCAGAAGAC[AG]ATTAAGATTTATTCAATGGT
91	C05_24322910	1.41	220.24	a/b	ACCAAAAGAACAGGCTACGT[GA]TGGGCAATATCTGCTGGATT
92	C05_24360886	4.08	224.32	a/b	AGAAATCGTGAATTCTTCAA[AT]GGCAAGTATGAAATGACATC
93	C05_25058984	5.19	229.51	a/b	CATCTTTGGAAATACTTGCA[AG]GACCGTGTTTGAAGCAATCA
94	C05_25451332	6.83	236.34	a/b	CTAATCTCTAAGAGTTGGAG[TC]GGACAGCATGGTCTGCAAAT
95	C05_25753123	3.25	239.6	b/a	TGACACATTTTCCCGGGATC[TA]CTTGAAGAGCTTGCTAGCAT
96	C05_25294541	3.16	242.76	b/a	AGAACAGGGTCAAATTGCAT[AC]AGGCATGCATCTAGACACAC
97	C05_24698409	3.18	245.95	b/a	TTAGAGAATTCAATGATAAT[GA]ACCTAATGCCATCGGCTCAC
98	C05_24463975	1.75	247.7	a/b	AGCCAGTTACCAGCTGGAGT[AT]ATGAATTCCTCAACATATGG
99	C05_24545753	6.83	254.53	a/b	ACAATAATGTATGATAAGTT[TA]ATGTCTTGCAGGGGAGCTTC

## Sheet: DLG6
No.	SNP	Genetic distance	Cumulative distance	Linkage phase	Flanking region
1	C06_428530	0	0	a/b	CAGTGCAATGAATTCTAAAG[CT]GTTAATGACAATGGAACCAA
2	C06_535680	0.36	0.36	b/a	CTGGGATCAGGGCACAAGAC[TC]ATAAAATTAGGGATATTGCA
3	C06_1046794	0.68	1.04	a/b	AGTGAAAGCCAGATTGATAA[GA]GTAAGCCAAGAACTGTCCCC
4	C06_1500143	0.71	1.75	a/b	AGGCATCTAGTGACCACTAC[AC]TCCTGCTTTATAAAGGTAGA
5	C06_2167213	0.38	2.13	a/b	AAAGCAACCAGAAGTTAACA[GT]AATATAAAGCGTAATTCTTG
6	C06_2117993	0.38	2.51	b/a	TCATTGTCCCACCTGCTCAT[AG]GTAACCCTTTTTGGCTTCTC
7	C06_1781357	0.71	3.22	a/b	CACAATACGATTTGTGAAGC[AC]TTCAGAAGAATTTAACAAAC
8	C06_1720236	0.71	3.93	b/a	ACTATATGAAAGGCAATGGA[GA]AAAGTAACAAGAAATCGATG
9	C06_2273561	2.65	6.58	b/a	ACATTGATTATTAACACAAA[AG]TCCATTGTTAAGGAGAAGAA
10	C06_2435080	0.38	6.96	b/a	CGCAGAGGCTCCGGTCTCCT[AG]TTAGTATGATAATTAGTCAA
11	C06_2807693	4.48	11.44	a/b	TCCATATGAGAGAACTGCTC[CT]CCAAAACCGTAAAACCTTTC
12	C06_2821129	0.68	12.12	b/a	CTTTCATGCTCGCAATGTGG[TC]AAGGACCGAGGAATTCCAAA
13	C06_3159210	2.78	14.91	a/b	GCATGGCCACAAGATCGGTA[CT]TCCCATGAACAAGCGCACTG
14	C06_4000930	7.07	21.97	b/a	GGCAGGTATATCCCATCCTA[GA]GAACAGGGAAACAAGATGGA
15	C06_4048487	3.98	25.95	a/b	AATAATTTGAACTTGTTTAA[GA]AAGTGTGTTGATAGATTAAA
16	C06_4350583	3.57	29.52	b/a	AGGTTATAGAACGAAGATAG[AC]GGGTGGGTAAGAAGAGGACT
17	C06_4365776	0.69	30.21	b/a	ACTTCTTGTGATTATGTAGT[AC]ACCAACAGCGAATTCCACAA
18	C06_4407495	1.74	31.95	a/b	GAAGATGATATACTGTGAAA[TA]GGAATTAACACCTGAGGAAA
19	C06_4650292	2.89	34.84	b/a	ATAGCTAGTTCTAATAGTGC[CT]ATTCTTTGTCCTTAAGAGTC
20	C06_4820223	2.14	36.98	b/a	AGCTACTGACTGTAAATTAT[CG]GACTGCATGTGTAACCTATT
21	C06_4831458	1.12	38.1	a/b	ATTGGAGACAAAGAAAATAC[CT]GATGAATAGATAGGGATCAC
22	C06_5707682	8.48	46.58	b/a	CCATAAAGACTAATCAAATA[TC]TGTTTTAGGGAAGAATTCAA
23	C06_5624264	2.94	49.53	a/b	GAATTCCAGTCCACAGCTAT[AG]AGAAGATGATGAGGATGATT
24	C06_6073556	6.55	56.08	a/b	GAATTTTGAATTCTGGATGC[GA]TTATAGACAGATGAACCCTT
25	C06_6066439	1.58	57.66	a/b	TTTCGATAGTCACATAGAAT[AG]GAGCACAATCTCAATTGGCA
26	C06_6411935	3.95	61.6	b/a	TTTGGAATTACTACAAATCA[GC]TCCCAGACTTATTTTCTACT
27	C06_6584220	15.04	76.64	b/a	TAACTGTCTTGCTTCCATCA[CT]CCTGATCTGTCCATCAACAA
28	C06_8007961	19.05	95.69	b/a	TACAAAGAGAACCCAATAAC[AC]CCAAGCACAATATTCCAAGT
29	C06_8075056	2.13	97.82	a/b	GAATTGTTACTTACATCAAG[AT]GTCAGGAGAACAGGACAGTT
30	C06_8163012	1.39	99.21	a/b	CCCAGTAGATGAAGTTTGAC[TG]ACTCAACAAAGTATTTGTGT
31	C06_8242667	0.35	99.56	a/b	AACATTCTTAAATTTGGACA[AT]GATTTGCGATTTACATACAT
32	C06_8482561	1.38	100.94	a/b	CCAAATACAGGAGAGTATCT[AG]CCAGTTTTAAGAGCAGATTC
33	C06_8813548	4.1	105.04	b/a	CCCTAATATTTGCACTAGGA[AT]TGATGTAATAAATAAGCTAA
34	C06_9048624	3.07	108.12	b/a	AAGCAGGAGCAGGGGCAGGA[GT]ATTATAATGGTTGATACCAG
35	C06_9126626	6.63	114.75	a/b	TTGCTACACCCTGCAGGTAC[TC]TGGCAGCTAAATGAATGCAC
36	C06_9295204	6.16	120.91	b/a	AGGAATAGAGATAGAAGATC[AG]AAGAATTCCCTATAGAAAAG
37	C06_9620912	3.41	124.31	b/a	ACGGTGCAATAAAGGAGAGG[CG]TGCTCTGATATCTTCTTAAA
38	C06_9381690	2.27	126.58	a/b	CAGAAAGTGATATGTAGTTA[CT]GAACCAAGCTACATATAAAT
39	C06_9373337	0.74	127.32	a/b	TGTCACTCTTCTGCCATAAT[GA]AAGTTGCACCATCGTTGGGA
40	C06_9500845	0.39	127.71	a/b	GTGTGAATTGGCTTCTGATG[GC]TATTTCTTATGTGCTTAATT
41	C06_9793246	1.9	129.62	a/b	AAGATAATCCTAAGGACACT[GT]AAGCTTCTGTTTTGGGGAGT
42	C06_9717263	1.05	130.67	b/a	CCCTCACCAATCGAATTCTC[TC]TATTTCCCCTAGAAGGATCC
43	C06_9758966	2.05	132.72	a/b	CAAAAATGAAAAGAAACTAG[TC]CCTTTAGGCAGTATTAGTCT
44	C06_9875329	0	132.72	a/b	AAAACTTAGCCCATAAGAAG[TC]TATGTGGATTATAGCCCTAC
45	C06_10342670	1.53	134.25	a/b	AGAATTAATGGATTAATTAT[GA]AGTTAAATGTTACAATTTAT
46	C06_10405746	0.77	135.02	b/a	TGACCTTTCATTGCTTGGAT[CG]TTATGAAGAATTGTACAGAA
47	C06_10194167	0	135.02	b/a	TTGAATATACTCAGGGTTTC[TC]GGTATACATGTAAATATATG
48	C06_10883612	0.7	135.72	b/a	CATACACCCTGAAATCAGAA[AT]CCCAGAATTCAACCCAGAAT
49	C06_11075973	1.35	137.07	a/b	ATTAGGAATTCCTGAACTCC[AG]ATCTGCCCTAGCTTGGGCTG
50	C06_11015598	0	137.07	a/b	GAGAATTGCAAGTGACTTGC[GA]GTTGATAGAATTCAATTACA
51	C06_11650539	2.16	139.23	a/b	TTTCAAGCTTATATGATACA[AG]CACCTCCAGCAAGAACATTA
52	C06_11705119	1.45	140.68	a/b	ATTCCCTCAAAGCCACACAG[AT]AAAGTCAACATGACACGCCC
53	C06_11531199	2.14	142.82	b/a	TTCTATTTCATGCAGTTTTT[GT]GCATGAATTCAGGGTTTAAG
54	C06_11877347	1.08	143.9	b/a	TTTTTTCGAATTCTTGGTTG[AT]TGAGCGTGAGCAAGGCTCTC
55	C06_12762733	3.69	147.59	b/a	TTATCACAGAATTCGGAAAG[AT]GTTCAGAGACCGTTAACAAC
56	C06_13728292	0.69	148.28	b/a	ATTCACGCCAGGTATAAGAC[AG]TGTTACTCATATTATGGAAA
57	C06_17227889	2.46	150.74	a/b	TCTGATAAGTTTGAAATGTT[TC]GAGTTTTATAGCTCCGATGG
58	C06_17785561	0.75	151.49	a/b	TTTTTGCCATGTCATTCAGT[CA]TCAGAATTCTTTCTGAAAAA
59	C06_18799868	1.82	153.31	a/b	TCTTTTTCCAATCACAATCC[AG]TTGCCACCGAGCAAGTCTCC
60	C06_19144606	0.36	153.67	a/b	GTAGAATTATACTTTGTAGG[AG]TGTTTATGTCTTTGAGTGAT
61	C06_18434846	1.52	155.19	b/a	CACTTTTTCTTAGCTACTAA[CA]TGTTATAATAGAATTCTTAA
62	C06_19253391	1.8	156.99	b/a	AAAAACCTTGGAATTCGATC[CA]TTCAAATGACCAAGCAAAGA
63	C06_18912314	1.79	158.78	b/a	AACAGTTGAGATACAGATTG[TC]AGAGCAGAGATATAAAGCAC
64	C06_19485703	2.14	160.92	b/a	GTTTTCTATCTTTTCCTTAT[TG]TCCCAAGGTTTGTGGATAAA
65	C06_18703931	1.39	162.31	b/a	TCCTCCTTAACGCCAAAATA[TG]TCTTGAATGGAAAATAACGG
66	C06_19238746	1.43	163.74	a/b	CTATATCATGTGTTATTTGT[CT]GCAGCCATCAGGGCCTTAGC
67	C06_19550546	2.16	165.91	a/b	GAAATTAGATACCTTCTAGC[AG]AATGCATTTGAACATCGATA
68	C04_17918001	25.4	191.31	b/a	TGCTGTCTCCTGGAAGAGTG[CT]TAAACAGTCACTTATAGCCT
69	C06_20258480	27.08	218.39	b/a	AGTGAATTTGTTAAGTTTCA[TC]GCTGTTCTGTAATAATTATC
70	C06_20235764	0.37	218.76	b/a	AATGTTGCATGGATAACCAA[GA]GAAACTAAAAGCAGATACTT
71	C06_19916486	2.56	221.32	a/b	AAACAACCAAATAATGACTC[GC]TTTTCCCATTGTGAATTCTT
72	C06_20323125	2.1	223.42	a/b	GGGTATTTGGAAATGAGGTC[AC]TTGTGCCTGTCAAAAGAATT
73	C06_20679708	2.42	225.84	a/b	GCACCTACCTCACGTCTTTG[GA]TCCACTTCCACCCTTCCACG
74	C06_20890967	1.09	226.93	a/b	ATGGGTTCAGCCTCACTGTC[AG]CATTGCCCACCAGAATTCCA
75	C06_21207335	2.36	229.29	a/b	ACAAAAGAAGAATATCTGGG[TC]TGTGTTTATATTGATGAAAA
76	C06_21368624	2.65	231.95	a/b	ATGGATGAACCCCAGCTCTA[AG]CTGTTAGGCCTTGCTTGCAG
77	C06_21736323	3.28	235.23	a/b	ATTCCACCTAGGGTTTAAAC[TG]TCGAACCTGATCAGAATTCT
78	C06_21698232	1.15	236.38	a/b	ACAATCTTGAGAGCGGTGAA[TC]TGCTGTCCAGCTTTGGAACC
79	C06_21702317	7.84	244.23	b/a	AAAGTGGATGTTGATGTGCA[TC]CTGGGAAGGTTGAAAAGATT
80	C06_22021789	10.95	255.18	a/b	CCAAAGCTTGTCTCGATCAA[TC]TGATGGACCGATAAATTGAC
81	C06_22643115	4.97	260.14	b/a	TTTACGAAAAGATCGTGACC[GA]TGACCGTGACCACCAGCTCT
82	C06_22672247	1.78	261.92	a/b	GGAGAATTCTAAAAGATTAC[AG]CCTGAAGTTTAAGGTTTTTG
83	C06_22962665	2.1	264.03	a/b	TTTAGAAGTATAGCGTTGAA[AG]TAAAAGAGCTCCTTACCAAA
84	C06_22685404	2.42	266.45	b/a	AAAACCAAAGTTCATGTCTT[TC]GTCAACTGTGACATGAGTCA
85	C06_22742417	1.04	267.49	b/a	TGTTTGCTGGCTAAGCAGTG[GC]CCTGGCATTCGTGGAAGAGA
86	C06_23162934	1.72	269.21	b/a	ATAACGGGATGCCATATAAT[AC]TCTGATTTCTAATTCTATGT
87	C06_23544078	3.83	273.04	a/b	GACCATTTGAAACCAAAGAG[AT]TATGACTTTGCACTATAGTT
88	C06_23643704	1.89	274.93	b/a	CACATCAATGCAAATTGGGT[TA]CAAAGCATTCAGAAGGAAAC
89	C06_23716413	1.49	276.42	b/a	GCAGTTGTGTGCTTGTGTGG[TC]ATGGATACTTTTCTTTGGAA
90	C06_23917326	2.57	278.99	b/a	GACTTCTGTCGAGAATCAGA[GC]CTGGATTGAGTTGGTGTTTC
91	C06_24197935	1.89	280.88	a/b	CCAACAACAAGGTGTGTGAA[CT]GTTTTGCAATGAACATTTTT
92	C06_24219499	1.1	281.98	b/a	ATCTCTTTAACTGCTGACTG[TG]CATGTTTAGTTCTCGCTTTC
93	C06_24291293	3.36	285.34	b/a	CAAGTAATCACGACTTTGTC[TG]CGTTCTTTTTTGTTTTGCAG
94	C06_24305557	1.5	286.84	b/a	GGGAAGAGAGCAGCTGACTC[AG]TGGTCTCCTGAATTCAACGA
95	C06_24421782	2.7	289.54	a/b	ACTTGAAAGAATTCAGTGAC[CT]GCCTCTCCATTTGGTTATGT
96	C06_24620523	2.28	291.82	a/b	AACACAGCATTTTCAAGCTT[TC]GGTATGGTTTAGTTTTGAAA
97	C06_24882567	2.57	294.39	a/b	AAACTCAAAAAGCAAAACTG[AT]TCCGAATCCTTAAGAATGAT
98	C06_24913238	2.22	296.61	b/a	AAATTCACATCTTCAGAGAG[CT]GATAGGCTAATGGAGGTACC
99	C06_24982766	1.82	298.43	b/a	TCATTGCTTGCAAGATGCTT[AG]ATTTGGTTTTAACAGTCAAG
100	C06_25223741	1.06	299.49	b/a	CTAAGGTCCATCACACACTC[AG]CAGAAGAATTCAAATCACAG
101	C06_25172431	0.35	299.84	a/b	ATGTAAACCGCCCCACCAAT[GC]TTTCCATGCCAAACTACCAT
102	C06_25282911	1.45	301.29	b/a	GAATTCTACTGTTATTCAGT[AT]CACCCTCCTTTATATAACAG
103	C06_25306965	0.71	302	b/a	ATAAGTAATCTTTACCATGT[AT]TAATCAAGTCCTCTGCTTCA
104	C06_25477026	4.06	306.06	a/b	GAATTCAATAAAGAAGTTTC[CT]TTTAGCATCAATTCTTTAAT
105	C06_25592413	3.23	309.3	b/a	TATTTACATTATGTTTGCCT[AC]TTAATCTAGTTCTCGCTCCT
106	C06_25630711	2.26	311.56	b/a	CAGTAAGGCTAAAACGGCTG[GC]CATCATCTCTTGACAATTGC
107	C06_25700288	1.56	313.12	a/b	GATGATATTTTCTTGGGTGG[CT]TCGTATAATCCTAGGCATTG
108	C06_25764141	2.26	315.38	a/b	ATTTTTTAACTTGGCTTGTT[AG]TAAATGGAGTCTGATATGAC
109	C06_25812207	1.41	316.79	a/b	AAGGACAAAGGGTTGGTAAG[GA]AATTTAAAAGCATAGAAGTA
110	C06_25822232	0.69	317.48	a/b	CTGCCTGAGACTTTATGCCA[CA]ACATGGAAGAAGAACGTAAG
111	C06_26033208	1.43	318.91	b/a	ACCTAAAATCATCACTTAGT[TC]CATCCAATGGTTGTTGAAAG
112	C06_26460190	7.55	326.46	a/b	GAATTCATGAGAAACTGTAA[CT]TGCCCTTTTAGCTAGGTGGT
113	C06_26463976	5.7	332.16	b/a	TCCTATGGTACAACCATTTC[GA]ATGGTAATTTCACCAATGAA
114	C06_26893632	6.83	339	a/b	TCAAACCGTAAGAAGTTTGG[CT]AATGTTTGAGCATCTCCCCC
115	C06_26911755	5.7	344.7	a/b	GTAATTGTGAATAAAGAGAG[AG]GCAAAAGAAGGAGAATTGTG
116	C06_27743626	2.58	347.28	a/b	GCCATTTTCGCAGCCAATTC[GA]GACTATCATCCCTGAACAAA
117	C06_27702898	1.11	348.39	b/a	TTGGAACCAAAACACTGTCA[AG]GTGTCTACAGGCTTTTTTTT
118	C06_27648095	0.72	349.11	b/a	TAACGACTTTTAACGCAAGC[CA]ACCATGTTGTTAAGAGGCAT
119	C06_27394088	1.04	350.15	b/a	CAAAGTTCAAGCTCCTTGAT[GA]ATTCACGTGCCTCATCGATT
120	C06_27538838	4.82	354.98	b/a	AACCTTCAGATGCGAAACTT[AG]AACTCAAGAACCACTGTATT

## Sheet: DLG7
No.	SNP	Genetic distance	Cumulative distance	Linkage phase	Flanking region
1	C07_399641	0	0	a/b	TAGAAAGCAGTGAGGAGGGT[AT]TTTTCGCTATTTCAGTTATT
2	C07_901763	2.59	2.59	a/b	GATGCAGGTGATGGGTAGTG[TG]ATTGACGCTGTCCTGCTTCA
3	C07_622139	2.43	5.02	a/b	ATGAGACCCCAAACATGCAG[AG]GACTATAAAGATACATGTCG
4	C07_463025	6.08	11.1	a/b	TATGCAATAAATCCACTAGC[TG]AGGCGTTAGCACTGGTGCTG
5	C07_229251	4.25	15.35	a/b	CAGGTGAATCTTCTTCTCCA[CG]GCCCATCCCCGTTGATACGG
6	C07_425820	3.14	18.5	a/b	GCAGCCGTTGTCCTCAACTA[GC]TCTTGCTGAAGGCAGTGGAA
7	C07_444866	0.34	18.84	a/b	TTGTTCGACGAAGTAGACAA[CT]AGAAGGCAGGAAATGCATTC
8	C07_563653	1.39	20.23	a/b	ACATGTTTATCTTTCTCATG[CG]CTAAGGGTGTAGCTCGTTTG
9	C07_460979	1.85	22.08	b/a	ATGATTAAAGGGAAAGTCAT[AG]GTACAGATGGCAAAAAACTT
10	C07_1060894	1.82	23.9	b/a	TCTAGTTTAGGGTATGTCTT[CT]AAAGGACATAGATTAAGCAA
11	C07_1454320	7.17	31.07	a/b	TGAATTCTGTGCAAAAAGAG[AG]ACGTTTAAGATGTTCAAGGG
12	C07_1490301	1.77	32.84	a/b	CATATTCAAGCAAAATCAAA[AG]GGAATTAACTAGAACGAGCA
13	C07_1653714	5.12	37.96	b/a	TGAAACAAAGAAAACGGATT[CT]ATAGAGCTGACCTCAATTGT
14	C07_1874863	2.78	40.74	b/a	GTACAGTTGTCGAGGCTCAA[TC]CAGAGGACCACTTTAAATTA
15	C07_1885410	3.52	44.26	a/b	GCCTAGGAATTTCAAGAGAT[GA]GTTCAGAATACCCAACAATT
16	C07_2024401	3.08	47.34	a/b	ATTCTCGTTCTCGCAGTCCT[CT]ACCGGTTGTGTGGAAATTTT
17	C07_2068709	2.77	50.11	b/a	GTCTTCATGTTATAGGAAAT[AT]AGTTTTTTCTCAAACCGCAT
18	C07_2106678	0.34	50.45	b/a	GACAACTATCATCATGTTCA[TG]CGTTAGTGTGACTCCCATTT
19	C07_2553900	4.77	55.23	a/b	CATTTAATGGACAGATGATA[TA]CCCTTTAGCCGATCTCATGA
20	C07_2728289	4.6	59.83	a/b	TAAGCTTACCACTGGGTTGA[TC]TAGGGGTTTATAGACCATTT
21	C07_2732138	1.52	61.35	a/b	TTATTTCTTCAGAAGGGAAG[GA]TTTAAGTGTTATTCGATTAA
22	C07_3218327	3.76	65.11	b/a	GGATTTTCCCTCTCTTCTGC[TC]ATTGTAAATTTTATGCTTCA
23	C07_3393405	1.81	66.92	b/a	GTGCTGGCAAAAACAATTCA[GA]AAGGTTACAACCAAGCTAAG
24	C07_3648702	0.72	67.64	b/a	CCTTTGAAAGTCTAATACCA[AT]GTGCCTCCCCTCCTACAATA
25	C07_3625155	0.36	68	b/a	TGGAGGTCAGAATTGCATCA[AG]TTCTCAGTTCTTGAATTCTT
26	C07_3341606	3.01	71.01	a/b	GATGAACAGGCAAAAGCAGA[AG]GAGGAATTCAAGAAAACTAT
27	C07_3674954	3.24	74.26	a/b	ATATAAAAGGGAAAAGTGAA[AG]GTAGAGGAAAAGGTTATTCT
28	C07_4010103	3.49	77.74	b/a	GTCATTTTGACTTTGTACTT[GC]GCTGGGATTCAAAGAAAGTG
29	C07_4022143	1.41	79.15	a/b	GAGAATTCAACTATATGAGA[TA]GAATTGTTGCACGATACGAA
30	C07_4294283	1.42	80.57	a/b	GGTCGGTTAACAAATTGGGA[CT]ATTTGATGGAGAAAAGAAAA
31	C07_4420469	1.81	82.38	b/a	AAAGACTCTCGTAATCTTGA[AT]CAACATTCTATGGCTGCGGC
32	C07_5715462	1.4	83.78	b/a	AGTTTTACTTCATCAAACCT[CT]TCTCATACTGAATTCTCATT
33	C07_8692923	2.49	86.28	b/a	TTTTCCTGAGAATATCTATA[CA]AGTCCGCCATCATTCATTCC
34	C07_8088072	1.43	87.71	a/b	GATGGTTAATGCCAGAGAAT[GC]TTGAGCTCAAAATGAAATGT
35	C07_9177987	3.48	91.18	a/b	GATGGCGTTTGCCGAGACAT[CA]TCTTCTTGTCAAAAATGGAA
36	C07_10174899	2.61	93.79	a/b	CAGTGGAAGCGCGCACGGTT[TC]TGTAGATGTCAATAGAATTC
37	C07_10072659	1.11	94.91	b/a	AGCGTCTGGATTCCATTCTG[AG]CTATAGAGTTCTTAGGGAAT
38	C07_9787359	1.12	96.03	b/a	TGGGCATGTTAATGGCTTCT[AG]AAAAGGATCCGGTAGAAAAC
39	C07_10617402	3.03	99.06	b/a	GTATAGACCATGAAGTATTA[GA]TAGAATATTCAGACCTTGCA
40	C07_10543179	0	99.06	b/a	CGATCCTATACCTGAGTAGC[CT]GGAATATTCATTCTGGCAGA
41	C07_10581867	0.74	99.8	b/a	TCTATACAAGCTATAACACA[AT]CTGTGCTTCATCACATATGA
42	C07_11097483	0.75	100.55	b/a	ATCAGCATGGTTTTGATAAT[GA]AAGCATTACAGTTCTTCTCT
43	C07_11317372	1.08	101.63	b/a	GGCAGATTACAAATTGCATG[CT]CATTCTGCTTATAATAAATT
44	C07_11781937	3.2	104.83	b/a	CCCCTGAACGGAATTCATTA[CT]TAAATGACGATGGTGCTACA
45	C07_11938311	2.81	107.65	b/a	CTTGTTCGTCACTGAATCGA[AG]CGTTGTTTAATGTTATTTAG
46	C07_12263613	3.62	111.26	a/b	GTGCCTCAGTTGATTTAACT[TA]TAGTCAACTCCTTTTTCAGA
47	C07_12367145	1.04	112.3	a/b	GGCCCAACAACAAATCATTC[TC]CTTTCAAAGCTCTAGAATTC
48	C07_13509788	12.96	125.27	a/b	TGAGTAGCTACCTTTCGTTC[AG]TTCTTCCTTCCTTCCACTTT
49	C07_13530832	1.82	127.09	b/a	TTGCAGAATGGAGGGATTGG[CA]TTGAATTCAGATGCCATTTT
50	C07_14110121	12.48	139.57	a/b	CTGACATAAATTGGACCTCC[AT]GAAATCGCCCTAGAAGCGGC
51	C07_14200036	5.44	145.01	b/a	TGGCATGTTGGAGATGCTTC[TG]ATTATGTTTTGTATCTGATA
52	C07_14312335	1.11	146.12	b/a	CTATGGTGCTCCCTATACTC[AG]GGAAACACTTCTCACACAGC
53	C07_14407816	2.21	148.33	b/a	CTAGCCTAAGAACTGAAATT[CG]TAACTTGGGTCCCAAATCCA
54	C07_14472077	1.48	149.81	b/a	AGAATTCTAGCCATTCAGGC[GT]AATCATGCACAGTGTGCCAC
55	C07_14549425	1.85	151.66	a/b	TTCTCTCCCCCATGAGAGAA[GC]GGTATAAAATAAGAAGGATG
56	C07_14512190	1.42	153.08	b/a	ATGGGGAACTAGACCCTGGA[AG]CACAAACTTCCATGCCTTGA
57	C07_14796763	2.41	155.5	b/a	TCGTCAATTTACTTGTGAGT[AG]TGGATGATTTGCTTAAGAAT
58	C07_15221220	4.51	160.01	a/b	CTTAACTAATCTCTCTGCAC[TC]TGTGGACATGATCTGTGCTG

## Sheet: DLG8
No.	SNP	Genetic distance	Cumulative distance	Linkage phase	Flanking region
1	C08_1068642	0	0	a/b	TGCAGCCCTGAATCTAACCT[TC]GTAATTACCTGAATTCTGAC
2	C08_97495	3.23	3.23	a/b	AACTTAGGATTTTTTTGGGT[AG]TAAAGGAGAGGAAAATTTTG
3	C08_162237	0.35	3.58	b/a	GTATAAGAAGCACTCTTTAA[TA]AGGTCAGCAAGTATAAGGGA
4	C08_1646877	4.52	8.11	b/a	CTTGCTCGGGCTAAGAGAGC[AT]AATAGTGAATTCCAGAGGAA
5	C08_1700278	0.71	8.82	b/a	CAGCAGCTTCTGTTACTGCT[GT]CACATGCCTTGGCCAAATCT
6	C08_2176815	4.16	12.98	b/a	ATACTTTCATGATTTGATTC[TG]TGAAATGTAATTACTATGAA
7	C08_2156593	0.37	13.35	b/a	CATCATTGTGGATTACTTGT[CA]TGGGGCCTAAGCCTTGCGTT
8	C08_2453910	3.54	16.88	a/b	TCAAATTTCAATTTGTTGCT[AC]CCTTATAATTTTGAATTCAA
9	C08_2683845	3.18	20.07	a/b	GGAAGCTGCAATGATCGTGC[TC]AAACAACTTCACGCTTCTCC
10	C08_3146762	2.79	22.86	a/b	GTTTCCATCTATTTCAATAG[AT]TAGGTCGCTAAAGAACACCA
11	C08_3066308	1.5	24.36	a/b	CGTCTATTAGAAAAGGAACA[AC]GGAATTCAGTTTCCACGTGC
12	C08_2945523	1.18	25.54	a/b	CAGCCATCTGCACAAACTGA[CT]GAATTCAAAAACATCATGAA
13	C08_2988699	1.46	27	a/b	ATTTTTATGTACAGTAGCTA[CA]GAATATATAGAGATGATTAC
14	C08_3291090	1.71	28.71	a/b	GAATTAACTTACAGTTCTGT[TA]GGTGTAACGTCGGTTAGTGC
15	C08_3365126	1.43	30.14	b/a	ACACAACTTGATTTTGGAAG[TC]CCTTTAGTGTGCTGAATTTC
16	C08_3217010	1.89	32.03	b/a	CAACAATCCAACAGCTCATT[AG]TAATCGTTAACTAGCCATTT
17	C08_3202514	0.37	32.4	b/a	TGCCTAGTCCGTAAAGAGAA[TC]ATAAGGTCAATTATAGGAAG
18	C08_3272881	0	32.4	b/a	AAGCATCTGGGGAGAACTGG[AG]AAGTGTAAAGTCGATGAGAC
19	C08_3581977	4.85	37.25	a/b	GAAGAGTAGGAGTACGATAC[AG]AGTACATATGGCACCTTTCC
20	C08_3692091	3.76	41	a/b	AATAGCACTGACATTAACAA[AT]TAAATTACACTTACTGATGA
21	C08_3748856	2.1	43.11	a/b	CACACAATTACTGCAGGCAT[TA]AGCTTTCAGACTGTTTGCAA
22	C08_3952722	0.72	43.83	a/b	GTTTTCTATAAGAACGATAC[GA]TTCCTTTAGATGATTCCATT
23	C08_4174140	3.71	47.53	a/b	ATAGCTTTCTCTATAAAAAA[TA]TTGAAGTGTCTATTGATTTA
24	C08_4198031	2.82	50.36	b/a	GAAAGTCACCTAAATCAGGT[CT]CCTTGGAGCTCGTATAGATA
25	C08_4307362	1.04	51.4	a/b	AAGATGTGAATTCATCAGTC[CT]CTAACAGAAAAGCTGAAAAA
26	C08_4328612	0.69	52.09	a/b	GAAGAAACTGGAATTCACCA[AG]CTACAGCAAGGAAGTCCACA
27	C08_4472705	1.44	53.53	b/a	CCAGAGAGTCTAAGAGCCAT[AG]GGCACTGAGGGATTCAAAAT
28	C19_91723	4.47	58	a/b	GGCCCAGAATTCAAAATTTC[AG]GACTTCTATTCGTCTAAAGG
29	C08_4814078	2.57	60.57	a/b	TGAACAAGTCAGTCTTACCC[AT]AAAGAAGGATGCAAGGAATT
30	C08_5110354	0.72	61.29	b/a	CAAATTTTGAATTCAGTTAG[TG]AGGAATCAGTGGAAGAACTA
31	C08_5116141	0.35	61.64	a/b	GAAAACTTAATGAAAAACAA[CT]TACGGTTTCTCACTAATTCC
32	C08_5269035	2.26	63.9	b/a	GCCCTCTAGGGAATGGATCG[CT]GTACTCTGGAATTCCTAATC
33	C08_5378066	1.89	65.79	a/b	CATGTGGGGTCTTTAAGATC[CT]GATCTCAGCTGAAAACAGGG
34	C08_5900976	4.6	70.4	a/b	GGATCATTGCTCCCTCCCCT[GT]TGTCTTGTAATTAATGGGTG
35	C08_5937597	1.72	72.12	b/a	TCTCCCAAGACTTGCCTTTG[GA]ATTTCGAGACCAGCTGAATA
36	C08_6085054	1.4	73.52	b/a	TTAGATTTGGCATTATTTCT[GA]GTGTCGAATTCCTCATCGGG
37	C08_6052793	4.27	77.79	b/a	TCAAGTCTCCTTCAGTTGAA[CG]TTGAATTCAGCCCATATTTA
38	C08_6243235	3.63	81.41	b/a	AAGATGACACAAACCAAATT[GT]CTGCCCACAGGCGCCCATTG
39	C08_6402755	1.11	82.52	a/b	CCTCCAAATGAAGACTTAAA[AT]CAATGCAAGATATTGCAATT
40	C08_6728046	2.17	84.7	b/a	CTAACAGAGCAGCACTAAAT[GT]AGATGCAAAACAGAGAATTC
41	C08_6906504	2.21	86.91	a/b	ACAACCTGGTTTTTCTCAAC[AG]TGCAAATTTCCATCAATTGA
42	C08_7017799	3.3	90.21	a/b	CGTGGATCAACAGCTACCAG[TC]TAAGCCTCTCTTTATTATCA
43	C08_7030249	1.74	91.95	b/a	CTTGAATTCAACAACTATAT[GA]CTGGCAAATGAAGCATAACA
44	C08_7081149	1.08	93.03	a/b	TGAATTCAGATTGCTCTTTC[AG]CGGGATCACCCATCTGACCA
45	C08_7180890	1.44	94.47	a/b	GGGCAAACAGTTGATTATTG[CG]TATATATGTTGACACGAATT
46	C08_7385418	1.09	95.56	a/b	TGTGTAATACTTGCCATAGT[TC]ACACCTATGAGTGCTAAAGG
47	C08_7297569	0.37	95.93	b/a	CTTATAGATCATGCAAAAAA[AC]GTTCCACTGAATGAAGCCGG
48	C08_7303858	0.72	96.65	b/a	TAACAGAGAACTACAAGCTT[GT]GTGAATTCATTTTGCTAGGA
49	C08_7537594	1.81	98.46	b/a	TGTATAACAAATCACCAACC[AG]AACGCAACCTCTTTTGAAGG
50	C08_7627117	0.71	99.17	a/b	TATGTTGGCAAAGCTCATCT[CT]TTATGGTTAACCGACTGTTA
51	C08_7777918	1.71	100.88	b/a	AAGTATTCTTTGGGTTTTCC[TA]GTGCTAATAGAGCCGTCCAA
52	C08_7903234	1.37	102.25	b/a	TCTGCGAAAAATAGCGAACA[TC]ACTTCCAAGTTTCACCACAA
53	C08_18705847	2.47	104.73	a/b	CTACCCAATTCCAGCACCCT[CT]AAGTTTGACTTGAATTCATA
54	C08_8617282	4.31	109.04	a/b	GGGTCAAGGGTGGAGCAGTT[GA]TTAAACTGTAACTCGAATTG
55	C08_8769463	0.35	109.39	a/b	TTATGTCTCTTTACGTATAT[TC]ATATATACCATCTAATCATG
56	C08_8782420	0.69	110.08	a/b	CTACATTCCAAGAATTCAAC[TA]ACTAAAACAATAATTGCACG
57	C08_9131665	4.41	114.49	a/b	CACTTTCAACAACTCTAGTA[GA]TCCTCCTCGTCCACCACCAC
58	C08_9049243	3.08	117.57	a/b	AATTCATGCCAGTGAGTGAA[GC]TGAGTGAAGCTCTTCCGTGG
59	C08_9104152	1.87	119.44	b/a	TGTAATTTTCTTGCTTGCAC[TC]TGTAACTCGTAGTGAGTGAT
60	C08_9451183	2.86	122.31	a/b	CCTGTTATGTTTCTGAAATG[TG]GAGCAGAATTCTGTTGCTTA
61	C08_9444531	1.41	123.72	a/b	AAGTCTTTTAACTTTTGCAT[AG]TCCATAAGCTCTATAACACA
62	C08_9468216	1.81	125.53	b/a	GTAATTCCAGAACGTATATG[TC]CAAGGAATGTTGCCATATTC
63	C08_9699649	2.11	127.64	b/a	TTTCAGTGCTATGTTAATTG[GA]CTTGCCAAATTCATGACAGT
64	C08_9725006	0.7	128.34	b/a	TGCATTCTCTACCGGTCACT[AG]TCATAATATTAATTGGTGCG
65	C08_9799692	1.47	129.81	a/b	AACGCAATAACTTTCACAGC[CA]GAGGTTGACTCGGGCTCTAG
66	C08_9938745	1.15	130.96	b/a	GAGAAAATACAGAAAGTGAT[TC]CGGATGTCTGCTACCTATCA
67	C08_10209527	4.1	135.06	b/a	CATTTTAAATTGCTACCGCA[TA]TGGGTAGATTAACGAGTACC
68	C08_10278204	3.24	138.3	b/a	TTGTTCCTTCATGATTTGTG[TC]TAGGCCTACTTCTAGTGCCA
69	C08_10741101	6.59	144.89	b/a	GCTACCGCCACGACCGTTAC[CG]GCCACCAGTGACAGCAGTTT
70	C08_10821515	1.47	146.36	a/b	ACATCATTTCCTGTTTCTTT[GA]CGACAACACATCCTTCCACA
71	C08_10825645	1.4	147.76	a/b	TTCATTGTTTTCTGATAACA[TC]ATGCGAATTCGGATCATCTT
72	C08_10936418	2.55	150.31	b/a	AAATGCTTAGATACCCTTTC[GA]ATATTCTATCCGGGGAGAAT
73	C08_11317806	4.42	154.74	a/b	AAGATCAGCCCTGTTAGCTG[GA]GAGAATTCGACGAACCAAGA
74	C08_11392784	1.89	156.63	a/b	ACAGAAAGAGCCATAAAACA[GC]TTGTAATACTCCAGGAAAGC
75	C08_11387379	0.74	157.37	a/b	TCAAGGTTGAAAACATAGAC[TG]CATCAGAGATTTATCCAGTG
76	C08_11591584	2.38	159.75	a/b	CAGTTTTGTGGTTTCAAGGG[CT]TTGAAATGTGTTAAGCGATA
77	C08_11665504	0.36	160.11	a/b	AATGCCAAAACTCAGCCAAA[AC]ATTATGAAATTACCTGGGTT
78	C08_11717709	0.71	160.82	a/b	TGGTTTTAAAAACTTAAAGC[TA]CGTCTATGTGGAATTCTTTC
79	C08_11767762	2.77	163.59	a/b	CCTGGAAGCAAGAGGAATTC[CA]AGATTTTGATCATGGAACTG
80	C08_12069991	4.64	168.23	a/b	TGGACATTCAGGAATTACAA[GA]ACCTTCCATCATCATCACAA
81	C08_12118070	1.77	170.01	a/b	GAATTCGTCTGGGACAAAAT[TA]GTCAAGAACCCTATTGATTA
82	C08_12180132	1.5	171.51	a/b	AGAATTCATTTTGGTTATGC[AC]AACAACAGGAAAGCCAGGTG
83	C08_12140481	1.19	172.7	a/b	CCTGATGTCAGCCATGTCAA[TC]GACTCATTTGCTCCACCTTT
84	C08_12318022	1.48	174.18	b/a	CAGATCTTTTAGGAATAGAC[TC]CTGCGCCAGATCTTTCTGAA
85	C08_12287858	1.77	175.95	b/a	TAATAAATGCTACTTTGTTG[TC]TTGTGATCGAACCCAGATGA
86	C08_12697813	2.16	178.11	a/b	GAACAGAGATATGAAGGTCG[AG]GCCCCCCTTTGGGCTCTTGA
87	C08_12891768	2.96	181.07	b/a	CCTAAGCATGCCGGGACTGA[CT]GTATCAGAAACATTAATCCC
88	C08_12997688	2.34	183.41	a/b	TATCCTTTTTTAAACGTCAA[AT]ACTCCCAGCATCCTCCCCCC
89	C08_12967021	0.76	184.17	b/a	CAGAATTCACTCAAAAAGTT[TC]GGTCTGGGTTGCTGCCATGT
90	C08_12896540	1.44	185.61	a/b	ACAAAATTCAATTCACTGCA[TG]GAATTCTATAGATTTTAATG
91	C08_12917774	4.19	189.8	b/a	CATAGGGTGTTACTACATAT[TG]TGGAATTCCCTTGGGTCTCA
92	C08_13184423	3.91	193.71	a/b	TTGGGGATGATTCCTTTCAA[AT]CTTATGCCAAGAATTCGAAT
93	C08_13206559	1.06	194.77	b/a	TTTCTTTTTCAGGCTATAGA[AT]ATGATGTTTGTTGAATCCTT
94	C08_13471306	1.46	196.23	a/b	CAAGTGCTGGGCCTGGTGAT[AG]AGAAGTTCGGGTGCCAGTAT
95	C08_13596516	3.7	199.93	b/a	AATTATTCACCAGCAAATGC[CT]TTCAAAACTTGCATTTCTCT
96	C08_13825579	4.1	204.03	b/a	ACAATTTTAACAATTCCAAG[TC]CTAGTTTTTCTAGGCCATGT
97	C08_13837198	0.38	204.41	b/a	TCGTCTTCTCATCTACTATG[CG]CATGCGTGAAGAATTCAGGA
98	C08_14081812	1.75	206.16	a/b	AGCAATCTGCGCCGCTGTAG[GT]TGCACAAGTTTCGTAGAATT
99	C08_14251941	1.7	207.86	a/b	CTGACAAGTGAACTTTGTTA[CT]CAAGGCTTAACTACATGGCA
100	C08_16630721	2.77	210.63	a/b	CTTAAAAACCCATCTTGGCT[GA]CTGCATATACTTAAAACAGA
101	C08_17482809	1.41	212.04	a/b	AAACTAAAAGAATCAGCAAA[CT]TTGAATTCATACTCAGTGCA
102	C08_15040588	0.7	212.74	a/b	CTGATTATAGAATTCATTTA[TC]CTTCTAAATGATTAGTAAGA
103	C08_14697247	1.45	214.19	b/a	GGTATATGCCCTTGGGTTGT[AG]AAAACTACTAAGTGGTTTCG
104	C08_18869083	1.1	215.29	b/a	ATTGCAATTTGCATATCTCA[TC]GACTCATATAAAACCACGTA
105	C08_18315004	0.69	215.98	b/a	TTAATAATAGATGAATTCCT[GA]CGTGAAGAACCTCGGTAACC
106	C08_16502619	0.36	216.34	b/a	TGGAATTCTGTTGCACTTTA[TA]GCAGAAGTTCTTGCTTCTCT
107	C08_14191525	1.82	218.16	b/a	TACCTTTTCAGTTATGGGTA[TC]ATTCATGCTCTACCTGTATT
108	C08_14178366	1.05	219.21	b/a	TTACAGAAGGCCCGTGAAAA[TC]TGATGTTCAACAAAATCATA
109	C08_14199344	1.45	220.67	b/a	TTTTTTAATGTGAATTCATT[GT]TATTGCTTGTTTCCACAGGG

## Sheet: DLG9
No.	SNP	Genetic distance	Cumulative distance	Linkage phase	Flanking region
1	C09_2036901	0	0	a/b	TGATGTCCAAACTTCCCAAG[GC]AGAAAACTTCGGTGGTGACC
2	C09_2250629	1.82	1.82	b/a	GGATGGAAGAATTCAACTGC[AG]GATGGTGAGAAAGCCACGGG
3	C09_2824105	1.82	3.64	b/a	GACCATTTATTCGTTAGCAC[AG]TCATAACAGTGAACATCAGC
4	C09_2059335	1.92	5.56	b/a	AGTGAACACGCTCTTGGTGG[AT]TATTGCATTAGACACCAAGG
5	C09_2176426	0.77	6.33	a/b	AATCAAATGGTAGCGAGTTT[GA]GCAAAATTGTATAATGTATA
6	C09_1316225	1.1	7.43	a/b	GAATTCCACCATAAAGGGCA[GA]CCTGCATCCAACATCAAGAG
7	C09_659069	0.35	7.78	a/b	ATCCAACTGCATCAAGATCT[CT]CATCAATGGGTGCTTCTGCG
8	C09_1139856	0.36	8.14	b/a	AAAAGAAAAAAGGGTGATCA[AC]AACACTTTCTTTGCTTTTGA
9	C09_1916342	0.7	8.84	a/b	TCAGAAAATGCCTTTTAGTC[CT]CTTTGCATTGCTTTCGTTCT
10	C09_3157847	2.84	11.69	a/b	AGTGAAGAAAATGACTGTGA[CT]GATGATTAGAGCAGCGATTA
11	C09_3291215	2.17	13.86	a/b	TTTAAAAAGTTGAATTCGAT[AG]TTTTTTCAGGAGAATAGATC
12	C09_3676343	1.83	15.69	a/b	TCTTGTAGGTTCAGCTTTTT[TC]GCAGTTAAATTGTCTGTTCT
13	C09_3709556	1.47	17.16	a/b	GGACCTGTGTAACCTTTCAC[CT]AGATTCCACCCGTAATTGAC
14	C09_3936630	7.12	24.28	b/a	ACCACCTAATCCTAACCAGT[TA]ATCACTCAACAATTACACGT
15	C09_4111567	4.75	29.03	b/a	GCAGGCCCAGATGCATACTG[AC]TTAAAATAACAGTCGTGTTC
16	C09_4224077	1.82	30.85	b/a	TGATCTTCAATTAGAATCCA[TC]TCAACTGCTACAGAAAATTC
17	C09_4289068	1.04	31.89	a/b	GATTCATCGGTATCAACAAA[AG]TTATCATAATGGTGTTTCAA
18	C09_4049785	1.45	33.34	a/b	GGCCTTTAGCTAGAAATTTC[AG]ATGGCCTTGACCTCCGGCTG
19	C09_4577137	3.08	36.43	b/a	GACTGACTATACAATTATCT[GA]CTAGTACCGTTTGCTTGGCA
20	C09_5092217	5.3	41.73	a/b	CTTATGCTAAACCTACCCAA[AG]CGCCATGATGAAATCAGCGA
21	C09_5111908	2.53	44.26	b/a	AGTGGCTTGGAAATATGGTG[TC]GTGGAGAAGCAGCTCCGGTT
22	C09_5188043	2.14	46.4	b/a	CTAATGTGCTTTGATTGGAT[AG]CGAAGATAGTAGAAGTAGAT
23	C09_5247880	0.7	47.1	b/a	GCCCTTGCATTTGATCGCTT[TC]CACCTCTAAACTCCACAGAA
24	C09_5584498	6.56	53.66	b/a	TTTCTGCAAATATGCAATAA[TC]TAAAGTCCAACTGGATCTGC
25	C09_5704306	6.68	60.34	a/b	TGCTTCCTTTTGACCTTCAG[AG]GGAATTCCAAGTTTCAACAG
26	C09_5806583	1.39	61.73	a/b	TAACAGAGTCCATTCTGATC[TG]TTCCAGCAGTGATTAGATAC
27	C09_5795712	1.08	62.81	b/a	TCCAAAAGGATGGAGACCCG[AG]TTTGGGGAATTGGCTCGCTT
28	C09_5907928	0.36	63.17	b/a	GAATTCATTAACTTTGGGTC[AT]GAAATTGTTATATTCAACTT
29	C09_6284725	3.92	67.08	a/b	AACCAAATTCAATTTGATTT[CA]CAGGAGATCGAACCAAGCGT
30	C09_6842537	4.02	71.1	a/b	TGAACAAGGGGAAACAGGAT[TC]TATGAATTCGAAATAGGATA
31	C09_6703164	1.84	72.94	b/a	GCAGCTGTTCACAAAATCAC[AT]TCAGCCAGTTATCTTTCTAA
32	C09_7026330	2.13	75.08	b/a	TTTATTTTATGCTTATTTAC[TC]GATTTTTAGCTTTCAGGGAA
33	C09_7050734	1.72	76.8	b/a	AGTTTGTTTCCAAATTTCAT[AC]TGTGCCATCATGAATCCACA
34	C09_7251549	2.43	79.23	b/a	CTGATACTCGCCAGAATTTA[TC]ACCGAACCATGACGTGGTTC
35	C09_7301878	1.77	81	a/b	CCATTATTATAAATACCTTC[GA]AATGAGAAGATTGTGTACAT
36	C09_7379954	3.33	84.33	a/b	TTACATAAATATGTATTTGT[CG]GGAGTTTGCAATGGAGGCTG
37	C09_7482867	1.85	86.18	b/a	TTTTCCCTCTTATTCACTCT[TC]CATTTCTATAGTTTAACGCA
38	C09_7643360	2.21	88.4	b/a	TGGATTTCTGATCATAACAC[CT]CTCATCATTAAAGAATTCAC
39	C09_7464032	2.93	91.33	b/a	CTGACCAACTGACTCATAGT[AT]AGGTAATTGTGGAGGATTGG
40	C09_7509608	10.49	101.82	b/a	TCTTCTTTCGCAGATGTGTT[GA]TTCTATTTTTGGGAGGAGCG
41	C09_7895762	10.56	112.38	b/a	ACAGCTCATAAGTTAAGAAA[TG]GACACGGAGAAAAATAAACA
42	C09_7952665	3.37	115.75	a/b	AAGAACAAGCAAGCCTTCAC[AG]CCCGCAATCAAGAGTTACAA
43	C09_7979410	0.7	116.45	a/b	GTGAATTCCTTCAGGTTATT[GT]TGGAGAACAGCCTATGTGAT
44	C09_8180609	2.85	119.3	a/b	TGCCTTTCTTTCAAAGCACC[AG]GCAGAAGGTATTGAACGATC
45	C09_8123748	2.9	122.21	b/a	ACTTAATAGTTTTACTGGCC[CA]TAATTGGATGTTCTATTACA
46	C09_8133281	1.78	123.99	b/a	CTGCCTTTTGCCGTGACAGA[TC]GAACAAACCAGAATTCTGAC
47	C09_8517409	1.79	125.78	b/a	TGTCGTCATCATCCATAAAA[CA]TGGAGCTCCACCAGTCTTTC
48	C09_8496136	0.74	126.52	b/a	AGTTTCAATGGAATTCTCTG[GT]CTGCGTAAGTTCTCTAATCC
49	C09_8467845	1.18	127.7	b/a	TGCTATCGAGAATTCAGAGC[CT]GCTTACTCAACTAGTGACCA
50	C09_8510505	0.75	128.45	b/a	GACATATTAAGGAGGGTCGC[GA]TAGAAACTTGGACGGAGACC
51	C09_8734738	2.46	130.91	b/a	CTCTTGCATGCCTATGTGTG[TC]TGGAGACTCGAGCCCGATCC
52	C09_8767840	2.5	133.41	b/a	TTCACATTTATCTGTGTACA[TC]GCTCTCTTAACCGACATCCA
53	C09_8805785	4.27	137.68	b/a	TTGGTCACGTGCATCACGTG[AG]CTAAATTCAAAAGTAAGAGA
54	C09_8868466	4.94	142.62	b/a	AGAAGACTAATGGCGAGGGA[TC]TACCTGAAGCAAGAAAAGAG
55	C09_8983458	3.5	146.11	a/b	GATATCTAAAAAGAAACTCA[AT]GAAACTAGATTTCCCTTCAG
56	C09_8952881	1.19	147.3	a/b	AAACTGCAGATAGCAAGATT[TG]TGATGGGTAACCTTCTTCTC
57	C09_8986095	0.36	147.66	a/b	CCATCAAGGTTTGAGGTATA[TC]ATGTGACATAAGAAGAAAGG
58	C09_9067058	0.68	148.34	a/b	TGGCAATTAGCAAGACTTGC[TA]TCATTATCTACATCATAAAT
59	C09_9108910	2.1	150.45	b/a	AGCTAGAGTCCATCTTATGT[GT]ATCTCTAACAGCAAACGAGC
60	C09_9213841	2.52	152.97	b/a	AGGCTCTCTCCTCTAACCAC[TA]CATTGAAGTAGTATACAAAA
61	C09_9536157	2.15	155.12	b/a	ATCTCTTTAGATGTTTTGAG[CT]TTGCTACAAGTTACAATGGT
62	C09_9633234	2.9	158.02	b/a	TTCGCCAAAGCAACTATAAG[TC]TCCTTCCCAACAGCAATTTT
63	C09_9818375	2.63	160.65	b/a	TAGTTTTTTCTCAAGTATTA[AT]TAAAGCGAAATATCTAACAC
64	C09_10223122	4.66	165.32	a/b	TTTAGGCAGTTCTTGACGCA[AG]CATATAGCAAAAAGGAAAAA
65	C09_10349750	2.28	167.6	a/b	ACTGGCAATTTTTACTCTTC[CA]AGTACCAAAAAAGAATTCAT
66	C09_10449162	0.75	168.35	a/b	TTTCAAGGACAAGTCTGCTT[AG]GTGGAGTGTGCCTTCAAACT
67	C09_10374150	0	168.35	a/b	CTCCCAATCACAAAAAAGTT[CT]AAACCTAAGTTACGTAAGTT
68	C09_10747535	2.22	170.57	a/b	ATGGGAGAAGCCTTCTCTTA[AG]AACTTGTTCTAGATAAATAG
69	C09_10604442	3.92	174.49	a/b	ACATTCTTTTAAGAATCTTG[TC]GTATCTTTTCTTCTTTGTTA
70	C09_10429272	3.78	178.27	b/a	TTGGTGGGGTTTTAAGCGGG[TC]CCCACAAATTTAACTGTCCT
71	C09_10421411	0.34	178.61	a/b	TGTTCTAACAACAAGGCCAA[TC]GTTTTTACTATTGGAAGAAG
72	C09_10590978	1.36	179.97	b/a	ACCATGTTGAATTCGATATC[TC]TTGTTAGCAGTAGTTCTTTG
73	C09_10807265	1.75	181.72	b/a	CGTACTACCGATCCATAGCT[CG]TCTCAGTAACTAGTTTTAAA
74	C09_10961332	1.08	182.8	b/a	GGCATATTGTTGTTGTTACC[GC]TTTTTAGCACCCTCATCTTC
75	C09_11126036	1.91	184.71	b/a	GTACAGTATTTTGAGCTGGA[TC]CCTTCAACTGTTTAATGCTT
76	C09_11038178	1.54	186.25	a/b	ATATTAACAATAGGGCAGGT[AG]ATGTTATTCTCAGGAAAAAT
77	C09_11047688	0	186.25	a/b	ACCTGCAACAAATTCTCAAC[TC]GCTGAACCCACCACTGCACC
78	C09_11614196	5.96	192.21	a/b	CTTCTCCTGGTATTTCCTTT[TG]GTTAGCCGAATTCTCGTTCA
79	C09_11562331	1.56	193.77	a/b	AATCTGTAAATTGAAAGTCC[GC]TTCGTTTTGGATAGAAACCA
80	C09_11529843	1.8	195.57	b/a	AATCAAGATGTGCAAAGCAA[TC]TCTCTGAGGCAATGCCATAG
81	C09_11923663	3.06	198.63	b/a	TTTCACTCTGTCATTTGCTG[CG]CTTTTAGTTGTGCTTTGTGT
82	C09_11900533	0.34	198.97	a/b	TTTCATGGAACTTCAATATC[CT]AATGCTTCAATGTTTACAAG
83	C09_12156193	1.38	200.35	b/a	CGATTTTAACCCGATAAAGT[CA]TCACCGCCACTGTTAAACTA
84	C09_12215995	0.36	200.71	a/b	TGTGTTGGAGGCGAAACCAT[CG]AAAAATCCAAATTAACACCA
85	C09_12254748	0.38	201.09	b/a	GCCATGCCACTTGCCAAGTT[AT]CTTGTTTGGGTCACACATGA
86	C09_12266407	0.38	201.47	b/a	TTTACACTCTTGACCTAAGC[CT]ATTCAAAACTCCTATTGCTG
87	C09_12556882	2.14	203.61	b/a	ATGGAGTAGATCTTGTCCCC[CA]AAGTGAAGGTGTCAGGTTCA
88	C09_12726444	1.02	204.63	b/a	ATCCAATTTCATGCAATATA[AG]CTACATTCACAGAATGGACT
89	C09_12857546	0.34	204.97	b/a	CATGTTTATCGCTGCTTCTG[CT]TCTAATGAGGTAGCTATTGT
90	C09_12380105	5.67	210.65	a/b	ATTATTGCTCAGATATTCTG[AC]TTCACAAAACATCATAGGTT

## Sheet: DLG10
No.	SNP	Genetic distance	Cumulative distance	Linkage phase	Flanking region
1	C10_393047	0	0	a/b	GCCATCACTCATTGATGTAT[CG]GAGCTGTAAGATTGAAAAAG
2	C10_1679434	4.93	4.93	b/a	CAACATAAAGTGCATTGCAA[GA]CATTTCAGAATTCAGAAGCT
3	C10_1682615	0.75	5.68	b/a	AAAAACCCCACTAACTGAGC[CA]AAATTAGACAAAGCACGAGC
4	C10_3691017	0.78	6.46	a/b	AAAACAAAAATGTGGGACAC[GA]GGGTTAACAACTTGGGAACT
5	C10_1748074	1.11	7.57	a/b	TTGTCAATGTTTAATGAAAA[AT]CCTCAACCTGAGTTGGTTAT
6	C10_234189	1.43	9	a/b	CAGATAAAACTTTGAAGGTT[GA]TTACTGCAATCTGTAACTGA
7	C10_3321113	2.19	11.19	b/a	TTCACTCCAGTGTCACTTGA[GA]CATATGCCCATCAGAGAAGA
8	C10_6494616	4.37	15.56	b/a	TAGAATCACTTGAATTCCCA[AC]AACTCATTTACTAAAACAAA
9	C10_6773881	2.61	18.17	b/a	CTTCAGCGTGGACCAATTTC[TC]AAGAGAGATAGCGGATCATG
10	C10_8220613	8.16	26.33	b/a	TTTTTATTTTTCCTGAATTC[TC]GTTTGAGTGCTTGTGGTCCT
11	C10_8211446	2.86	29.2	a/b	TGCACTAGCATCCGAGGCAA[GT]ATTATGGTCCATACTTAAGA
12	C10_8257710	2.42	31.62	b/a	GCTAATGATTTGTACAGTGT[TC]AAACCGTTGGTTAATTTGTT
13	C10_8486628	2.1	33.72	b/a	AGCTGTCCATGAATTTGACT[GA]TCCATCTCTAGAGATAACTA
14	C10_8481658	0.72	34.44	a/b	GCTTTTGCTTTTGCTCTTGG[TC]TATCTGGGTGTGCGGGATCT
15	C10_8929769	4.24	38.68	a/b	AAAGAGTATTGATAAACCTC[AT]TGTAGTACGCAATTTGCATT
16	C10_9104053	1.93	40.61	b/a	CTATTCTGCCAAGAAGACGC[AC]TGCTTTTATAGTGGAGTTTG
17	C10_9232300	2.26	42.87	a/b	GGTTAGGGTACCAAATTGAA[AG]CACTATTAGTAGTTGGAGGG
18	C10_9381113	1.47	44.34	a/b	CAGTGAATTCAGCTCATAAC[TA]TCATCTACACTCCCCATTTT
19	C10_9492123	1.38	45.72	b/a	TAGCAGAATTGTATCAGTGA[TC]CGATTCCTTTGTACTCTAGA
20	C10_9548762	1.44	47.16	a/b	CTGTTAAATCCATTAATGTT[GA]TCAAGTATGCTGCAATTACC
21	C10_9663753	1.49	48.65	a/b	TTACACAGGCCACCAAAAGA[TC]GAGCTCCCATGCAGCCTATA
22	C10_10165751	2.21	50.87	b/a	TCTTTCTCATGCAATAATAA[CT]ATTTCTTACGTACATGAATT
23	C10_10012564	0.75	51.62	b/a	ATTCATCAGATAACAATAGT[GC]AATTATTTATTTAGTTGTCT
24	C10_9907067	0.74	52.36	a/b	ACATTATAAGATTTGTCAAA[GC]ACTAAAGAGAATTCCTGTGG
25	C10_10336640	2.78	55.14	a/b	CTTGCGGTTGACAAAAAGGA[TA]CACAGAGCTTTTTTAAAGGA
26	C10_10712984	2.91	58.05	a/b	GACAGCATCTGCATTACGCC[TG]AGTGAATTCTTCACGGAGTT
27	C10_10784426	0.74	58.79	a/b	CCGCATCAATTGCTGTCTTG[AG]ATTTCAGAGTACTTACTAAT
28	C10_10723677	1.06	59.85	b/a	GCCCCTTTTCATCCACGGGA[TC]CATGGTAATTTGCTTCGAAT
29	C10_10897506	1.03	60.88	b/a	AGTCTGTGGACACATAATCA[TG]GTTGTGGTGGCCAGGAATAT
30	C10_10849431	2.11	62.99	a/b	CACTCGAATTCGACAACACC[CT]CGTTGCAAAGTCTTCAAACC
31	C10_10904227	0.35	63.34	a/b	AAGGTAATTGCTAGAATCAC[GA]AAGAATTCTATTCATTTATA
32	C10_10998752	0.7	64.04	a/b	TCAAGAACTTAAAACCAATC[AG]CAATATTGCAACTACTACGA
33	C10_11029774	0.36	64.4	a/b	ATGTGAAAGGAGGTGCGAGC[GA]GCAATATGAGGAAAGACAGA
34	C10_11469039	2.55	66.96	a/b	ATCCCATCACTAAACTGTGA[CT]GATATTTTGCTCAATTACAT
35	C10_11508871	0.38	67.34	a/b	AGATTTATTAACCAAAATAT[TC]GAAACGAAGAGGAAGTCCAT
36	C10_11723911	2.24	69.58	a/b	CTTCTCATTATGTCTGCATC[GA]GTGTCACCATCTCTTGATTT
37	C10_11695227	2.17	71.75	b/a	GAGATTTTAGAACGCTTCAG[AG]ATCAGCAGATCAATATCTTG
38	C10_12020431	2.89	74.64	a/b	AGACACCCATATTGGGGCTA[AG]GGAAGACTGAATTGAACCAA
39	C10_12282866	2.91	77.55	a/b	AGAGACTAGAGCCAGGGGTG[GA]CTATATGGATTTACAACATC
40	C10_12378928	0.37	77.92	a/b	GTCCAGGGTTGATATTTAGC[CT]TATATATATCCTTTCCTTGT
41	C10_12235982	0.77	78.69	a/b	TATAGTCACAGGGAGAGAAA[CT]AGAGGGGAAGTGTATTGACT
42	C10_12304675	1.93	80.63	b/a	TGAGCCTTTCAAGCGGTACA[GT]AAATTTTTTTCGTTGTAGTT
43	C10_12806994	5.38	86.01	b/a	CTAGACAGTTCATAAGGGAG[TC]TGTAACTCCTTTCTTAAGTG
44	C10_12680615	2.49	88.5	a/b	CACATTGAGTGGAGAAGTTA[TA]AATTGGTTTAGTCAAATTCG
45	C10_12858825	1.53	90.03	a/b	ATACGCCTTTTTTCAAATGT[AG]TAACTGTTAAAAACCGTGGA
46	C10_13058255	1.16	91.19	a/b	AAACGTAATGATAACACTCC[GA]ACAATGTAGTTCATCACCAA
47	C10_13323148	3.25	94.44	a/b	GACGTGCATGGATGCAGGTT[GA]GTTTTTCAACTGTCACTCCA
48	C10_13236165	1.44	95.88	b/a	GATATACATGAACCTCTCCT[AG]ATTGTATACATGAACTGCAT
49	C10_13822326	4.49	100.38	b/a	GAATTCCTGCCTGCTTCGTG[CG]AAGGTGCAAGGAATAGTGTG
50	C10_13770356	1.09	101.47	a/b	GACCTAGAAGGAGACGGTGT[TC]TACCTCAGCATCCCCATCTT
51	C10_13886713	1.4	102.87	a/b	CAGAATTTTTATCTGTCTGA[CA]GTTTACTGAATTCTTTCAGG
52	C10_13984613	1.42	104.29	a/b	ATGGTGATTGAGAGATATCC[TA]GTTCATTTCCTTCTTGAAAG
53	C10_14194870	2.2	106.49	b/a	ATGTTTTCCAAGCTAGATGC[GC]ATTCTCATTTCTTTGAAAGC
54	C10_14247545	2.16	108.65	a/b	AGTGTAGAAACCAACATCCA[GA]AGCCATCTATAAGCCTCATG
55	C10_14586858	1.77	110.42	a/b	GCGGCCGTCCCAACCTGAGG[CA]ATTTATCACTACAGCTCTAA
56	C10_14679508	1.46	111.88	a/b	GTAGTATAGGTATTGAGAAA[AG]TTGTTCTTCAATTTGATCGT
57	C10_14729084	1.79	113.67	b/a	CTCGATCTAACAATTGAGGT[GA]AGGGAAGCATCGTTATTGTC
58	C10_14810729	1.4	115.07	b/a	ATTCCATTAGTGGGTTTACG[AG]AAGGAACCCATCGAAAATGT
59	C10_15075918	2.61	117.68	b/a	ATAGAAAATCGGAGACCCTG[AG]GAGGATAGCAGCTAGGGGAG
60	C10_15257278	2.64	120.33	a/b	TTTCCTTGATCATATGCGTG[AG]GTTTTATCATGATAAATAGT
61	C10_15164456	0.36	120.69	a/b	GTCACCAAGCTGGTTGTGGA[CT]CCCATGCTTTCCTTTGTTAC
62	C10_15432208	1.5	122.19	a/b	TCTCATCACTCAGAGGAGCT[AG]CTCCACTCAATAAGACTTCC
63	C10_15494122	0	122.19	a/b	TGATCTCTTCTTCATAGCAT[GA]CACGTGCTCTATGTTCCACC
64	C10_15435731	0.71	122.9	b/a	ACCATGATAAGGCTTACTCA[CA]AGCGTTTCCTGTGAAAGGCT
65	C10_15676065	1.82	124.72	a/b	TGGCTAGAATGATAAGCCAA[GA]CTCTCGGTGGTTTTTATCCG
66	C10_15712566	1.44	126.16	a/b	GAATATATAACCAGGAATTC[AC]TCATGAACCTCTCCTGCTTA
67	C10_15602743	0.77	126.93	a/b	TAACTGAAACTGGAAATCTA[AC]TTGCAGCAAAACATCTGATG
68	C10_15550494	0.76	127.69	a/b	CTGTCATCTTAGTTGTACAG[CA]AAATTGTTAGAAACTTAGAA
69	C10_15782375	0.71	128.4	a/b	ATTTCCAGCCTTGGCTGATG[GA]GCTCTCAGTAGAGGTACCAG
70	C10_16034176	1.04	129.44	a/b	TGATCTGATCCATCCAAAAG[CT]TACATGAATTCCAAACAGCC
71	C10_16077843	0.36	129.8	a/b	TAGAACCTGATTGATCAGCA[CT]CAGGTTCAAAAATTAGTAGA
72	C10_16071807	0.73	130.53	b/a	AGTTTTCGTTAAACTAACCG[GA]CACCTTTTTTTACCACCATT
73	C10_16148217	0	130.53	b/a	CAAGATGTGCCACCTCGTAA[GC]TAACCAGCAAGTTGATTTGG
74	C10_16388475	1.81	132.34	b/a	CTCTGGCTTTCGTCTTGCTC[GT]AATGGCTAAATGTTCTTCCT
75	C10_16528712	3.54	135.88	b/a	AATCCTAACTCCCCTATGAT[CA]CCGCTCGGTCCCTTCCATAA
76	C10_16464203	2.49	138.37	a/b	AATTAAGCCTTCCTGACAAA[TC]GGGTGTATCTAAATCAGATC
77	C10_16650969	2.17	140.54	a/b	GGTCTGCTTAACACTACATC[CT]TTCATCCCAAATCCAGACTA
78	C10_17289848	3.91	144.45	a/b	TGTTCATCGAAATATAGTTT[AG]AGGGAAAAAGAAACAGAGAA
79	C10_17297657	1.06	145.51	a/b	ATAAATGCTCTTCCAAGTAT[AG]TTCAACTATGCAATGGTTTC
80	C10_17622898	3.78	149.28	a/b	AACAGTTTACGAAGCAGTTA[TG]TGTACTACCTTGGAGCCTTC
81	C10_17674373	1.88	151.17	b/a	CTCTGAAAATTTCCATTTCG[TG]ATCAATACATGACATGCATA
82	C10_17633328	1.06	152.23	b/a	TTGGAATTCGTTATCACGGG[AC]TGCCTTCAATATCTTTGGAT
83	C10_18160441	4.21	156.44	a/b	ATCACAAGTTAAACTTCACA[AG]GCGGCTTCTCAAATACAAAT
84	C10_18008448	0.37	156.81	a/b	AGTTCACATCGAAAGTTACA[CG]GTATGATGTAATTGATTGAA
85	C10_18077409	1.92	158.73	a/b	TCCTGTGCTAGTAGTTCTTG[GT]TTTTGGAAGCGATCATAGAA
86	C10_18613465	4.45	163.18	a/b	CAGCAAGGGATACTGTCAAT[GT]GCTTGGGAGCCCCAGAACAG
87	C10_18538227	0.73	163.91	b/a	TTACAAAACATAAATTCTAT[CT]GATTGCTATTCTTCTTCAAA
88	C10_18464809	2.11	166.02	b/a	GTCTACAGTATATTGTGAGA[CA]TGATCCACAATTTCAGAAGC
89	C10_18729346	2.42	168.44	b/a	AATTTACTTTGTTTATAGAG[TC]ATGTATGAAATCATTTCATT
90	C10_18717638	2.45	170.89	a/b	TGACTGAATTCCCTCTCCCT[TG]CCCCTTTCAACAAGCATAGG
91	C10_18646221	0.71	171.6	b/a	AGCACCTTTTGTTCTACTTA[TC]AATATAATTTGCACTGGGAC
92	C10_18821597	0.71	172.31	b/a	ATCCCTAAATGGACAGCCAC[TC]CGACCGGCATGACAGCATTT
93	C10_19110024	1.72	174.03	b/a	CCTTTTACATTCTTGTACTT[CA]CACAATTTTGACTTTGTGTT
94	C10_19034444	1.81	175.84	b/a	CATGAAGGGGAATTCTTCCT[TC]TCCATATTTCATCTGTGCCC
95	C10_19094737	0.37	176.21	b/a	ATGATAGATGTTGATGTTAG[AG]ATTGTATCATGGTTCTGTTA
96	C10_19458654	2.08	178.3	b/a	GAAAGATAGATGCTTTATAG[TC]TGAACAAGGTCTTTGGGCCC
97	C10_19536629	0.73	179.03	a/b	GACATGCAGTGGCACAGCTA[CT]CTGGCATATCAAAGCTCTTT
98	C10_19264049	0.78	179.81	a/b	TCAATAATTTATTAAGCTCT[AC]CTTGAATATATTTCCTACGC
99	C10_19422495	1.11	180.92	a/b	TATTAGGTCTACCATTTGTG[TC]TGCGTCTTTGGTGCTGTTTT
100	C10_19235782	2.21	183.13	b/a	ATAGAGTGCATGATTCATGA[CT]AGCTTTTTGTCTGGTTTGCA
101	C10_19346905	2.3	185.43	b/a	CGTCCATGATGATTCGGAGC[AG]AACTAAATTATCACTGCATA
102	C10_20023849	4.52	189.95	b/a	GGAATTCAAGCAATCGACAG[AT]TGTTTCAGAGGATATGAAGC
103	C10_20085289	1.43	191.38	a/b	CATTATAGAGCCACCTACCC[GA]CGCAAAAACTTGACTTAATG
104	C10_20212347	1.08	192.46	b/a	AAAAAATACTTTTCTGCCTA[GT]TTTTACTTCCTGTTTATATA
105	C10_20381287	2.53	194.99	b/a	CTCTCTCAGGAAAATTTCGT[GC]GATATAGCACCAAATGGAGG
106	C10_20400935	1.09	196.08	a/b	AATGGATGAAGTGGATAAGA[CT]TGTTAGAAAGATGGAAGAAA
107	C10_20431987	1.43	197.51	b/a	ACAAGTGACTTCTAGCACGC[CT]GCATGAATTCCCGGGCATAT
108	C10_20563871	0.36	197.87	b/a	TGTTCAGGTGGGAATTCCTC[CG]TTTCTCGAACCTCTAGCTTA
109	C10_20555656	0.72	198.6	b/a	ATGATTATATAAAAATAACG[GA]AATGGATATTCTTTTTGGAT
110	C10_20684641	1.46	200.06	b/a	CGCTTCCGCCACTGGGTGCT[GT]CACCACCATTTTTCTGTTGG
111	C10_20642830	0.78	200.84	b/a	GAGTCTCCGAATTCTGGTCT[TC]AACCTTGATGCGTGCAAGAA
112	C10_20623549	0.37	201.21	b/a	TTGGGTTAATCTGAAGATTC[AC]AACCACCCGTACAAGTCCCC
113	C10_20881268	2.13	203.34	a/b	GAAGCATAAACAGGTCATGA[GA]TTATTAATTAGGTTAACATT
114	C10_21175987	3.54	206.87	b/a	TTGCAGGCCCTTAACCATAT[CT]GGCCTTCGTGTTGTGTTGGA
115	C10_21509404	3.15	210.03	b/a	TAAATTATAAAGTAAAAGAC[TC]GGCTAACAAGAACTCGTTAT
116	C10_21786437	1.04	211.07	b/a	ATTATCCAACACCGAATTCC[CT]ATTAAGTAAAAAACTTCCTA
117	C10_21783634	0.74	211.81	b/a	GCATCGAACAGTTTTCTCTG[CG]TTAATTCTGATGGGAAATGC
118	C10_21846725	0.73	212.54	b/a	GTAGAAGCTGCTCATCGTCT[GT]GTCTGAATTCTGGTGATCTG
119	C10_21814979	1.47	214.01	a/b	TTTGCCAGGCGGGCTGGTTC[AG]GTCTCAACTTCTTATGAAGA
120	C10_21980815	1.48	215.49	a/b	GAATAGAAAGAGTACCAGAC[AG]TAGGCAGAAGGTTAGATTTC
121	C10_22150945	1.08	216.57	a/b	AAATAATTCAAGGATTAAAT[GA]TTCCATTCTAGACATGGTCT
122	C10_22142945	0.36	216.93	b/a	AGAACATGGACCGAATTCAG[TA]TTGAGTATGCAGGAAAAAGA
123	C10_22282900	0.76	217.69	b/a	GGAATTCAGTGTCGGAGGGC[TC]TGTCAACGGATGGAAGCAGA
124	C10_22433565	1.23	218.92	a/b	CAAGAGAAGACATGGAGTAC[TC]CATACAATTAAGGTTCTGCA
125	C10_22540540	0.76	219.68	b/a	GTTGCAGTTGAAAGATCTCT[TC]AGAAACTGTGAACGAATTTT
126	C10_22526799	1.41	221.09	a/b	CTTCAGCTATAAAGTATTGG[CT]GGCACTAAAGGTGAATCTTT

[truncated: 10 more sheets: DLG11, DLG12, DLG13, DLG14, DLG15, DLG16, DLG17, DLG18, DLG19, DLG20]
