# Supplementary material for: Construction of High-Density Linkage Maps of Populus deltoides × P. simonii Using Restriction-Site Associated DNA Sequencing
Source: PLoS One. 2016 Mar 10;11(3):e0150692. doi: 10.1371/journal.pone.0150692 (PMC4786213; doi:10.1371/journal.pone.0150692)
Supplement: S4 Table — (XLSX) [file pone.0150692.s010.xlsx]

## Sheet: SLG1
No.	SNP	Genetic distance	Cumulative distance	Linkage phase	Flanking region
1	C01_1367798	0	0	a/b	ATTCTGCAAACCCCCAACAG[TC]GACAGACATGAAATCAACAC
2	C01_1616321	1.47	1.47	a/b	CAGTCCTTTACTTCATTGGT[TC]GAGTGGGACTGTGAATCACC
3	C01_1851769	2.6	4.07	a/b	TTCTGACTTGATCTTGAAAG[AG]GACAGTTGAATGCTTATGCA
4	C01_2136055	2.8	6.88	a/b	GTTTAAGGATTGGTTTAAAG[AC]TGGAGATGCAGTGCAGTTTT
5	C01_2235782	2.26	9.14	a/b	GTTGGCACAGATGCATGTCC[TC]GCCTCAAGAATTCATCTACG
6	C01_2513514	5.22	14.36	a/b	GATTTTGAAGTGAGCCCGCA[TA]GAATTCACAAGGAAATGAAC
7	C01_2543420	0.37	14.73	a/b	CACCTCAATATTCAATCTTA[TC]GGTTGACAGTAAAACGAAGA
8	C01_2651761	5.12	19.84	b/a	AGTTTTTTTCATATGATGAA[CT]ACTTGCACAAAGCAAACATG
9	C01_4318884	10.09	29.94	b/a	AAAGAGTGTGGATCCCTTTT[GT]CTCTTGAATTATCGGATGGT
10	C01_4568464	6.9	36.84	b/a	TGAAGTTGTGGTTCCATCAG[AC]CTCACGTGGTGGAGTCACAG
11	C01_5252524	4.79	41.64	b/a	ACATTACAACACAGCTATGT[CT]AGATAACAACACCTTCAAAT
12	C01_5242582	3.71	45.34	a/b	CTCAAGAAACTCAGGTGGGT[TC]TTTCACTGTTCTTTGCATTT
13	C01_4635534	1.11	46.45	a/b	AAGTTCAGTACCATGTGAAT[TG]CCAGTTTTCAGTTCCTGAGC
14	C01_5454142	3.13	49.59	a/b	CTACTATGTGTAGACGCAGC[AG]TGTCCCCTTGACAACTGTGA
15	C01_6175017	10.21	59.8	b/a	GGTAGCGAATATATCCTCTC[AG]ATCATAAGTCATACCTGAGA
16	C01_6533833	8.04	67.84	a/b	TGTTGACCAAGTTCCAAATG[GA]TTCGTAGATTGCTGGATACC
17	C01_7211456	7.46	75.3	a/b	AAAGTAACACAAATGCTGAA[GT]TTCACTTCCATTTATTTTTG
18	C01_9376958	25.25	100.55	b/a	ACAAGCACAACAGACTACAG[TC]GGCACGGTTAATTTTGAGGT
19	C01_9220108	10.18	110.73	b/a	TCAATTGGATTCAAGAGCCG[TG]AGGTCAGATTAATTCGTCAT
20	C01_9518997	4.15	114.88	b/a	GGATATTTCGTTTTACCAAG[TA]ACTTTTAAGCCCCATGAGAA
21	C01_9963878	2.62	117.5	b/a	GTTTGTTCAATTACAATTGA[AG]TAACAAACAGAACTTTAAAC
22	C01_10192668	4.75	122.25	a/b	CTGAATTCTCGTGCCCATAC[AC]GGAGTAGAAGCCAATGGTGC
23	C01_10654209	4.59	126.85	a/b	CATCCAAATTATCTGAGTAT[TC]AATCTGAAAGAATAGAGGCA
24	C01_10846942	6.15	133	b/a	TGATCACAATAGTTGATACA[TC]TACAAGTACCCCTTAAAGGA
25	C01_11089363	6.59	139.58	a/b	AGGGAGGGAGTGGATTTCTA[AC]ACTACCAGGCTACCCTTTTG
26	C01_11675374	4.97	144.55	a/b	TTGATCCAAATCTGAATACA[CT]ATCAAGTTGAATAGACCGAA
27	C01_11472252	0.71	145.26	a/b	TTCATGATTACAGAAAGGTT[CT]GGTGGATCCCTGGGAATGTG
28	C01_11441139	3.78	149.04	b/a	CATTTAGAGCTTCAACCTGA[GC]ACTTTGAAGAAAACCCATCA
29	C01_11682963	1.36	150.4	b/a	AAGCATCGGCTTTTGAATTC[TC]TTTCCTTTTCATGAGAGGGA
30	C01_11481152	0.36	150.76	b/a	ATGTTCAAACAATGTGCACT[AG]CCCACGCTAGTATAAATTAG
31	C01_11447303	1.14	151.9	b/a	TTTTCCTGCATGCTAGAACC[TC]AAGTTTGGAATGGGAAGGGG
32	C01_11925210	1.94	153.84	b/a	TTGGTATGAATTCAAAACAG[GT]GTGAAACTAAGCCTTGGCAT
33	C01_11929172	0.77	154.61	b/a	ACCAGTGTTTTTAGCAATTT[TA]AACATTAGCAGTCTCCGATA
34	C01_12257413	2.48	157.09	b/a	CCAGGTTAGTGGATTGCCTT[CT]AGAATTCTAACAGTTAATAT
35	C01_12705322	6.21	163.3	b/a	TATGCGATGAGTGCCAACAA[GT]TTATGGAATTCCTGGGGCCA
36	C06_18768780	5.21	168.51	b/a	CCAAAAGACTTTTCTGGATT[CT]CAAATGTTTTATTCCACTCA
37	C01_13057540	5.68	174.2	a/b	AACAGCATCACACAGGCTTT[GA]CTGATCTCCCATACATACAT
38	C01_13146255	0.74	174.94	a/b	CGTTGGGGGTAAACCATAGA[GA]TCGCATGCCTCCTTCAATTA
39	C01_13915143	6.68	181.62	a/b	ACTGTGTTTCATTATTTGTA[AT]CGATTGTAAGTTCCATTCAA
40	C01_13472834	6.81	188.43	b/a	AAGTTTGTTCAGACATAATC[CT]TCAAAACATGGATTCAGTTG
41	C01_14118769	8.41	196.84	b/a	CTCACGCTGGTATGTTTTAT[GA]GACAACTCTTCTTTTATTAT
42	S47_115077	8.47	205.31	b/a	CTCTTTTGCTGATTTCTCTA[AC]TAAATCATTCAATAATAATG
43	C01_14516287	8.7	214	b/a	GAGAGGAACGGTGTGACTGA[GT]TTTCAGAGCAACTGAGCTAA
44	C01_14761607	1.89	215.89	b/a	CTTCCATTCAAATAAAAATT[TC]TGAGAGTTTCCAATCTGATC
45	C01_21683597	14.75	230.65	b/a	CGTTCACCCTGAAAATGAGA[AG]TCCATAAAATAAACAATTGA
46	C01_21143998	3	233.65	b/a	CGGTCCACTTAAAATGAGAG[GT]GTTCTTGGGCTTCCATAAAC
47	C01_19371082	5.93	239.58	b/a	CTGGCATATATCAATAGCAA[GT]TTGGGTTCCACTCTAGATGT
48	C01_17557376	5.76	245.33	a/b	TCCCTGGATTTCGTTTCTGC[AT]AACTCTGCTCATTCTTGTAT
49	C01_22556363	10.02	255.36	a/b	GCAGCTACATATGCTTTGCT[TC]TTGAGCTAACTGGTCATAGT
50	C01_24205469	3.56	258.91	a/b	TTTAAGGACAGAAAGAGTTG[GA]GAAAAACTCTGTTACTGGCT
51	C01_26469250	21.97	280.89	a/b	TTTTTTCCATGGATACTGAA[TA]TGTGCACCCAAGGAAGAGCA
52	C01_26361142	5.24	286.12	b/a	AATCATAACACATATGCCAG[TC]GATAATTAAGGCCAAGTACA
53	C01_26604705	2.95	289.08	b/a	GTCACAAGAGCTCATGGCTA[TC]GAGTAGGATGTGATATTGTT
54	C01_26722855	1.08	290.16	b/a	TGTTACAATGTCTTGAAGCG[TA]AAAGCCTACTTAAATAAAAC
55	C01_27102053	3.52	293.67	b/a	CAAATTAAGAGAATTCCGGC[TC]GATGGAGACAAGGGAAAGGA
56	C01_28027565	8.84	302.52	b/a	AGTTTTAATGTTTTAGGAAT[TA]CTTACTGAAATGCTTTGAAA
57	C01_28019683	6.16	308.68	b/a	AAGTAAATTTCTGAACTAAG[CA]AAATCTCCTTAGCTTAAGAA
58	C01_27968456	2.93	311.61	a/b	TATTTTCAGACCAAAATATG[AG]CAGTGACAACGCTCTCCGAA
59	C01_28101601	3.71	315.32	b/a	CTTACATGCTTAAACACCCA[AG]ACAGTGAATTCCATTCCCAA
60	C01_28322910	1.8	317.12	b/a	TAACCATGTTAGAGAATTCC[AC]CATTTTTGGGTCACTAATGC
61	C01_28395035	0.69	317.81	b/a	GAATCTTTAACGTTGATGGT[CT]ACCTCTGGACTGTACAACGT
62	C01_29188300	1.73	319.54	b/a	CTTCTGATCTTCTTGACTCC[TA]CGGGAGAAGAGGAGTTGGAT
63	C01_29589160	3.83	323.37	a/b	TTTCCTATTAATCGAGAATG[GC]TGTGCAGGGTGGCGTTGTTC
64	C01_30077174	5.58	328.95	b/a	CAAGGGATTGAAGAGGATGC[TC]AATCTCTCAATAAAGAGGGA
65	C01_30583377	4.64	333.59	b/a	TGCCTTGAATTCACTTTGGG[CA]GTTGTTAGCCTCAAGGCTTG
66	C01_30469605	3.54	337.13	a/b	TGATGGTCTTGCTCAACAAG[GT]TGTGTCTGGGAATTGTGATT
67	C01_30973789	1.47	338.6	a/b	ACCATTCCTCCTCCCCGCCA[GA]TGGAGAATTCAGCTCCTCAG
68	C01_31004203	0.74	339.34	a/b	GAATACATACAGCCAAAGAA[CT]TGTTCTGCTGAGTGTTGGAT
69	C01_31040658	0.75	340.09	a/b	TGCCTCCTAGTAAGGAGGTC[CT]TGAATTTTGAGTTACAGAAC
70	C01_32904456	11.6	351.69	b/a	TGCCCCGTGATTGAGGCAAG[GA]AGATATAGCGGGATGTATTT
71	C01_33748066	3.1	354.8	b/a	GACACATGCATATCCAACAT[AC]CAGGAAAACCAACTGGGTTT
72	C01_34172922	4.36	359.16	b/a	GAATTCCTTGTACTTATCAT[TA]GTTGCGCATTCACTTCATTT
73	C01_34329828	4.44	363.6	a/b	GTCTGAAGCAATTTGCTTCT[GA]ATCATATTGTTACTCAGGCA
74	C01_34365334	0.71	364.31	a/b	TTTCAAAACATTGATTGTAC[GA]TAATCTTATCAGCAAGGATT
75	C01_34830869	1.03	365.34	a/b	ACACTGTTTGTCCTGAACTT[TC]AGTGATCGCGCAACAGATTG
76	C01_35032498	0.35	365.69	a/b	ACAGGAGCACACTCTAAACT[CA]AACTTCTCAAAGAATACAAG
77	C01_35449366	2.11	367.8	a/b	AAAGCTCATTCTAGTATTCA[CA]ACTGCTATGAACACTCAACT
78	C01_35190315	4.4	372.2	b/a	GGATTTGCTTTTACGTGAGA[CT]GAATCTTGATGTGCTCACGG
79	C01_36876471	8.06	380.26	b/a	CCAAGTTTACTTTTATCCCA[AT]CATTCGAGTTGCAGCAGATT
80	C01_36984526	3.71	383.97	a/b	AGGCTAATAGTTATCGATCA[TG]TGACGAATGGTGTATTGTCA
81	C01_38985261	6.56	390.52	a/b	GCATCATACTTCTGCTAACA[TC]GGATAGAAAGTTCAAGCCCG
82	C01_39111954	1.7	392.23	a/b	ATTTCTCTCCAAAAAACTTT[GA]TGGGTTTCTTTCGATTTCGA
83	C01_39494906	2.16	394.39	a/b	AGTAACTCCAATTGAAGAAC[CT]AACAATAGTGAACAGGGACA
84	C01_39822653	2.33	396.72	a/b	ATCTGAAAATAACCATGCAA[AC]AGTAAACGTGAAAAACACTT
85	C01_39580933	4.63	401.35	b/a	AAGTGAAGGGAATTCCAAAA[TC]TCCATCAGAATTTAAGCAAG
86	C01_39261025	2.99	404.35	b/a	AGATTATTGTGTTTTTCTAT[TC]AACTCATCAGAAACAAAGAG
87	C01_39271203	0.36	404.71	b/a	CATTGAATTCTGATTTTGAT[TA]ATAAAGAACTTTATACTTGC
88	C01_41910109	11	415.71	b/a	TCAATATTTCAACCATTATA[TC]ATGTGTTTACTGCTTTCCCT
89	C01_42946417	10.09	425.8	a/b	TCGAAGAGACCAGTAGTTCC[TC]ATTCTATATTGCTGTACTTA
90	C01_43100719	1.06	426.86	a/b	CAGGCTAAAAGATCAATAGT[AG]CGATTCCACATTTCGAGGTT
91	C01_43846914	4.24	431.1	b/a	TCTGAAAGCCATCCTTATCG[GC]TGCAATCAAGTGGAGTTCTT
92	C01_44880452	7.95	439.05	b/a	ATTTTGTTATGCTTCTACCC[GT]CTGCTTTGTCATACTTGAAT
93	C01_48811843	11.34	450.39	b/a	CTTGAGATTTTCAAAGACAA[TC]TTGAATTCAAGAACAAGTTT
94	C01_48885509	1.1	451.49	b/a	GATGAAGTAGCTGGTGGTGC[CT]GTGGAGAAATGGCCAGCACG
95	C01_48998560	1.72	453.21	b/a	GAAAATATAACTATTATGCT[CG]TGGGTTTGAGTTTAATTTGT
96	C01_49483226	5.56	458.78	b/a	CCACCAAAAATTTATGAGGA[AG]CACGAAAGTTTTAATTACCT
97	C01_50328578	4.72	463.5	b/a	AATTGGGAGGGAAGTGCAAA[GC]AACCGACATTGGAGGCTTGG
98	C01_50213480	4.54	468.04	a/b	CAGTTGCCTCTTTTCTCCTC[AG]AGTATGCACTGTCAGAATTC
99	C01_49383881	5.17	473.21	a/b	TTTGACTGTTCTCATATAAT[AG]GCACCACCTTGAATCAGGCT
100	C01_49387766	0.37	473.58	a/b	GTAATCTAAACATGGAGCGA[GT]GAGAAGGGGCACATTAATCT

## Sheet: SLG2
No.	SNP	Genetic distance	Cumulative distance	Linkage phase	Flanking region
1	C02_803767	0	0	a/b	ATTCCTCCGGGAAAGAACTT[TC]ACATATATTCTCCAGGTCAA
2	C02_1193757	5.32	5.32	a/b	GAGATATATCAAGCTGATTT[GC]TACCTTGATTTGCTCTTAAA
3	C02_2144227	10.43	15.75	a/b	TTATTAGGATCCCCAGTTAT[GT]TGCCAAAAAAGACATGACGA
4	C02_2750490	10.02	25.77	b/a	AGAGTGGAATTACCTGACTT[GA]CAGTTTCTCTTGAGGAATTC
5	C02_2936900	5.74	31.51	b/a	CCTTAAGTATGCATCAAAAC[TC]TACCACTCCGTGCTCGACTG
6	C02_2894045	4.87	36.37	a/b	ATCTTAAGCCCTTACAAAAG[CG]TTAGGAAAAACAAAATCTTA
7	C02_3489252	5.83	42.2	a/b	TTTAAATCTGAACCAACTAA[AT]TCTAACCCACTCGCCAATTA
8	C02_3706088	1.89	44.09	a/b	GAGGAAGCCAAATTTGGTCT[AC]ACAAAGACACCGTATAGAGT
9	C02_3613680	4.19	48.28	b/a	ATTTTAGGTGAACAAGTTGG[TC]GGAATCGGCAACCCTTTTAT
10	C02_3815162	2.52	50.8	b/a	TATTCATTTATTCAACTCAA[AT]ACAGAACAGAGTAATGTGAT
11	C02_4144142	5.26	56.06	b/a	CAGGTCCTACTTTTTTTCAT[GA]CTAAAAGAGGATAAAGTTTT
12	C02_4296164	2.14	58.2	b/a	CATCTTGAGTTCTTTTGAGA[TC]GAGAGAACAATCACTGAATT
13	C02_4187840	5.85	64.05	a/b	TCAGCAAGCAATGGATGAAA[GT]TGATGTGAATTCCAAAGAAC
14	C02_4082145	2.46	66.51	a/b	TGAAGGAATTCCCGTAAATA[TC]ATCAAGGACCTTGCAGGCAC
15	C02_4609683	2.87	69.38	a/b	TTCAATGAGGATGGGTACCA[GA]AGTCTGCAACATAGTCAAAT
16	C02_4720691	5.96	75.34	b/a	GAAGGAGGGGAATTCGGGAC[TC]GGAATTATCGAGTGAGGAAG
17	C02_5159168	3.23	78.57	b/a	TCTAAGTCTCTTGCCCATTC[GA]ATAGTTCAGTGAAATTTTGC
18	C02_5271481	1.41	79.99	b/a	ATAGTCTAGGAAGTTGAATC[TA]GAAAAGGTGAAGGGAAGGTG
19	C02_5189605	1.51	81.5	b/a	CCAAGTCAGGGTGAATTCGT[CT]GGCATGTGGTGGGCACCACG
20	C02_5608046	5.68	87.18	a/b	GAATTCAAAGGAGGTCTAGC[AG]AGAAAAACAGCAGTGGTTGT
21	C02_5585767	3.41	90.59	a/b	ATTTAAATCATAAGAATTCT[TC]CCCACAATTTGAACATGTCC
22	C02_5701735	1.61	92.2	a/b	CCTATCAGAGAGATTACGCT[AC]CCAAATAGAGTAGAGCAAAA
23	C02_5636010	0.74	92.94	a/b	TGGGGAAACGTAAATGCCCT[CT]GATAATCCTTACAATTACCT
24	C02_6480903	5.44	98.38	a/b	CAAATCGCATCGCCAGCCAA[GC]AAAAATAGGGAATTCACGTG
25	C02_6510679	4	102.38	b/a	TATATATAGCATCAATGCCG[CA]TAGACATTCTCGTACCTGAA
26	C02_6351044	0.36	102.74	b/a	TCGTAGCATGGTGCACCATA[TG]TTATTTCTTAAAAGGATGGA
27	C02_7586359	7.41	110.15	b/a	CTATGTATCAAGCTGTTCTC[CT]ATGGGCAAGACCAAGTTCAA
28	C02_7880347	4.54	114.69	b/a	AAAACATCTTTGGCTTGCTT[AG]AGAGAAGATAGCTTAACGGT
29	C02_7921798	0.75	115.44	b/a	GAATTCAGAAATACAACAGC[AG]GCATGGGATCAAATGAAAAA
30	C02_8154390	2.97	118.42	b/a	GTGATGCGAAGGTTACTTTG[GA]GCAGTATGAATACATCATCA
31	C02_8134319	3.21	121.63	a/b	AACATAGAAGTGCCAGGTTC[TA]GAGCTCGTGGAAGAGGATAA
32	C02_8158573	1.06	122.69	a/b	TTATGTTGGTTTTTAGATTG[CG]TCATTGGACTGCAAAGTGGA
33	C02_8245679	1.69	124.38	a/b	AGACATGTAAACATGAATTT[AG]TAGACATGCTCAAGTGAATT
34	C02_9132958	4.85	129.23	a/b	TCTTTGTCTAGTTGTCCCAT[CT]AATTTCATGACGAAATTTAT
35	C02_9322359	4.75	133.98	b/a	ATCCTGCAAGATAGTTGGCT[TC]GGAAGTCATATTATTGAGAC
36	C02_9558572	4.77	138.75	a/b	GTTGCTTTCCTCAGGTCACT[AT]ATTGGCTCAGAGATCTGATC
37	C02_9871992	0.35	139.1	a/b	TGGCTAAGGCAAAAAATGTA[CT]CATGACCCCAAATGCTAGAC
38	C02_10158052	1.4	140.51	a/b	CTGAATTTTAATAAAGAAGA[AC]GATCAGAACAACATACCAAT
39	C02_10850372	4.72	145.23	a/b	CTGAACATTCGTTGTGACAA[TA]GAAGACCTTTTGAATTCTTC
40	C02_10773988	3.32	148.55	b/a	AGATAGGTGAGCACTAACAG[TC]AAAAAAGATCATTGAATAAC
41	C02_11000043	1.09	149.64	b/a	TATTGTGTGATATGGTGTCA[TA]ACAAGTTTATCCTAGTAGAT
42	C02_10896312	0.71	150.35	b/a	AGCAATTCAAGGCCCGTACG[CA]GGTGAATTCGTTGAAAAACT
43	C02_11151568	2.48	152.84	b/a	AAAAATTGAACCTATAGAGT[AG]CAATGAACCTGAATTCTTTA
44	C02_11127134	3.8	156.63	b/a	TAAACATTGTATCTGTGTCA[CA]CATGGGTGTGGGGTGAGGAA
45	C02_11838062	8.12	164.75	b/a	TTTTCTCCTCAGATCCGTAC[CT]ATTCTGACCCTCGATTATAC
46	C02_11645816	5.22	169.97	a/b	CCCACCTCTACTGGGTCTAC[TC]ATCCTTACATTCACACAGGA
47	C02_12638205	6.02	175.99	a/b	TACAAATCACCATCCCGCCA[TC]GACGTGGCGCGTGAATCCTG
48	C02_13337979	6.28	182.27	a/b	ACCAATGACATACATATACA[CA]GCATCTTGACGTACAGAGAG
49	C02_12778581	6.19	188.47	b/a	AGAGATATCCAAATCTCTGA[TA]TGGCGAATTGGTGACCGAAG
50	C02_13575774	5.28	193.75	b/a	TTGCTTAGTTCAGTAATGAT[CG]GCTTACAAACACTGAACATA
51	C02_15702589	15.07	208.82	b/a	CCGAAGAATCTAGTCCAGTC[TC]AGTCTAGTGAGCCGATGCGA
52	C02_16066640	1.72	210.54	b/a	TCTGCCTTCAAGCTTTAAGA[AG]AGTTCTGTCTGTCCAGTTGA
53	C02_16642319	0.73	211.27	b/a	TGAATCTGTGATAGATTGCT[CT]CATCTCGTGCTTATGACCTT
54	C02_16615864	0.38	211.65	b/a	AACGAAAAAATCAAAATCGA[TC]GGTAATGCCCGAATTCCCTT
55	C02_17350100	1.77	213.42	b/a	CGAACTCTGGTATAAAAGGA[TC]TGCTCGTTTCTCCACTAGCC
56	C02_19319856	3.25	216.67	a/b	CTTCTCTTTAGCCCCCGTGA[AG]TGGTGTTCCTGTTGCAAGAA
57	C02_16162915	1.5	218.17	a/b	TATTGGCAAGCGTTATTTAG[TC]GGATCATCCTCAGTGGTTTC
58	C02_15537558	2.61	220.79	a/b	TGAAGGTATTTGAGGCTTGT[GA]TTTAGGTCAAGTGTGCAGAC
59	C02_15882067	2.54	223.33	a/b	AAATTACCCCTTTCCTCGTT[AC]ATTATTGGAAGTAGAATTTT
60	C02_20431291	4.01	227.34	a/b	TCAAGCGCTTCCACGTCGTT[TG]GCACTCCGCAACCAAGAGGG
61	C02_20426679	0.36	227.7	a/b	AGTAGAGATGCATTTGTTCC[TG]CCGAAGCCAAAAGAATTCGA
62	C02_21622963	5.04	232.73	b/a	GCTGCATCAAGAAACCTGAA[GA]TTTATGATCTAAACTGAGTT
63	C02_21904377	5.56	238.3	a/b	ATCATGATAAGAGTTCTAAA[TA]TTTAGGTCAGAAGTATCAAT
64	C02_22054184	1.49	239.79	a/b	CACATGGCCATGTACTTGAC[TG]TGATTGCTGCAGAATTCACA
65	C02_22529446	8.53	248.32	a/b	ACTAACCCAACCCAAAGAGG[TC]GCATTCCTCTAACCTCATCA
66	C02_23164427	5.4	253.72	a/b	GGTACAGTGCGGAGAAAAAG[GT]ATTAATACAGTATCTGAATT
67	C02_23462222	3.23	256.95	a/b	GAATTCTTCCAGCACTACTG[GA]TGATTGCGATGAAAAGGGCA
68	C02_23703435	4.43	261.38	b/a	AGACTCTGACCATTAGATGA[GT]TGAATGGAGGTTGAATGTTA
69	C02_23918982	3.54	264.92	b/a	TCGCACGACATCCACCCATT[TC]ACCATCACTTGTATTGCCTT
70	C02_24826341	8.41	273.33	b/a	CTACAATCCGATTTGCAGAG[CA]TCAAGCGTAAACGATATTGG

## Sheet: SLG3
No.	SNP	Genetic distance	Cumulative distance	Linkage phase	Flanking region
1	C03_835540	0	0	a/b	GGGATTTCTCAGGGGTGAGA[AG]AATGAATGGCATTTCAAGAA
2	C03_4347573	18.83	18.83	a/b	CCAACTGAATTCCAAAAGGT[GT]AAATATACAAAGCCAGAATC
3	C03_4154258	4.89	23.72	b/a	GAAATTGATCTTGCTAGGGC[AT]CAAAGAATTCCTTTATGCCA
4	C03_7070320	8.87	32.59	b/a	CTAACGAACAACTTTCTGTT[AC]ATGGAAAAAGATAATCCCAA
5	C03_7684051	2.11	34.7	b/a	AGATACTATTCACTGAAGGA[TG]TACAGGGAAAAGGCCCTGAA
6	C03_6931794	3.3	38.01	a/b	GAAATTGAATTACCTGATCC[CA]AAAAATGTGAAGGAGGAAAG
7	C03_5472515	1.49	39.5	a/b	CCAACCGACTTCCTCTCAAT[CA]ACTAAACTTGCAGTTGCCAA
8	C03_5993079	2.08	41.58	a/b	GGTGAGAGCAAGAGGGAGTG[AG]GAGTAAAAAAGAGAGGGAGA
9	C03_8605531	3.27	44.85	a/b	GTTAAGGCTCCAGGAATTCC[AG]ATTTCTAACCAAGTGAACAG
10	C03_8633030	1.17	46.02	a/b	GTAATAGTTCAAGGACTTCC[TC]TACATTTGCTTACTTTATCT
11	C03_8883184	2.21	48.23	a/b	ATACATGCAACTTTCTCCTA[AG]GAATTCTTTGGAAAAAAGCA
12	C03_9160220	1.71	49.94	a/b	CGTGTCTATGTGCAAGTGGG[TC]ATGGGTGCCCACAATGTTCT
13	C03_9115374	1.84	51.79	a/b	GTGTCAACAAAAATCCCATT[AG]GTTCAGTTCCTTCCCGTCGC
14	C03_8931163	3.76	55.54	b/a	TTTTTCGCCTCATGATTATC[GA]AGTCTAAGACTAGCTGTGGC
15	C03_9225471	2.06	57.6	b/a	TAGTCATAAAGGTTATTGAC[AG]TAGTTCTATACAGCATGCAT
16	C03_10376828	6.95	64.56	b/a	CTTTTGGACTAGAATTCCTT[CG]GGTTGTGAAGTGGATAAAGA
17	C03_10492911	5.58	70.14	a/b	ATGGATGCGAAGAATTCTGT[TC]GTGCTAACTACAGGGCCAGG
18	C03_10651233	0.35	70.49	a/b	TAACCACACGTGCTGCGTCA[CG]AAAATTGTCATTGAGCAAAG
19	C03_11072967	6.94	77.44	b/a	GAGAATAGACATGAAAGGTG[CG]ATCAAATCTCCTCGAGAAAT
20	C03_11474933	4.92	82.35	b/a	GAATCTTGAATTCAGCCAAC[TC]CGTTCAATAAATCTCATATT
21	C03_11687002	2.92	85.28	b/a	ATTATCCAAAACATGAGGAC[GA]GGAATGGTAATGAGGCATCA
22	C03_11731692	4.01	89.28	a/b	CACATACTCTCTCTCTGCTT[TG]GGAATTCTCTGAAAAAATGG
23	C03_11735762	0.68	89.96	a/b	TGAATTCTCTCTTCTCCGTA[AG]CTACAATTTCAAATATAGCA
24	C03_11926300	1.39	91.35	a/b	TTACGGTGCTCCTGTTCAGC[AT]GCTGATGATGCCGAATTTTT
25	C03_12997281	12.44	103.79	a/b	AACTTATTCCACACCAGTAC[CA]GGCCTTAACCGAGACATCGC
26	C03_13061322	2.11	105.91	a/b	ATCAACTCCTTCAAACGCAT[AC]GAAGTAACTAAAGCAGTTCA
27	C03_12982105	0.34	106.25	a/b	TTCCTTGGTATCTAGCCAAT[GA]CCTTGATCACCAGAGATCAC
28	C03_12918317	3.67	109.91	b/a	TGACAAACTTCGTTCTACTT[TA]AAACAGGCAAGAATTCGGTA
29	C03_13286595	2.67	112.58	b/a	TTCAATCACGAGAAAACTCA[AG]TGAATGAATTCCTCTTTATT
30	C03_13704941	5.17	117.75	a/b	GGCCGCTACATGCCGCGATA[CA]AAGCTTCCTCCATGGAGGCT
31	C03_14746765	6.3	124.06	a/b	CTGGAAATCATGTTTATTGT[AG]ACTTTGTCATGAATTCCTTG
32	C03_14830787	4.34	128.4	b/a	ATTAATGAATTCGTGAAGCT[TG]AGCCCATGTCAATTCCGATG
33	C03_14994940	3.24	131.64	b/a	GTCTGAAGTGTTTATGACCA[TC]AGAGAAGTACAGTTACCCTA
34	C03_14933316	4.19	135.83	a/b	TTCAAAGAGCGATGTGCTTT[TC]TAGGTAAAAAAAGGTTGAAA
35	C03_15326738	5.19	141.02	a/b	AAAGGTAAGAACAGCTTTCC[TA]ATCTTAATGAAAATTGTAAA
36	C03_16117427	4.7	145.72	a/b	ATGGAGGCTGGAATTCTGCT[GA]CCTCTATTGGAGGTCAAGAT
37	C03_16208709	0.72	146.44	a/b	ATTCGAAACAAGTTACGTTC[AG]CTGCCATGTTTAAAAATAAC
38	C03_16197759	3.8	150.24	b/a	AAAGCAGCCAGCAAGTTTTT[TC]TCAGTTTATTATCTCACTTT
39	C03_15820766	2.75	152.99	b/a	TTTGCAAGCACAATTTTACA[CA]GAGTAACAATAGATCTCATG
40	C03_16537347	3.43	156.42	b/a	TTGAGAATCCAGATTAAATT[GC]ATATTGACCATCTCTTTTTT
41	C03_16628994	8.36	164.78	a/b	GTAGAATCTGAAGATAAAAG[TC]TCAAGAGAGAATTCATTGCG
42	C03_17071337	6.83	171.61	a/b	AAACTACTCCTTTGTCACAA[GA]GTGAATTCTCACACTTTTCT
43	C03_17249580	4.44	176.05	a/b	CCAACCAAGAATTAATAATA[AC]ATAAACTGCCTGTTCTGCTA
44	C03_17557849	4.3	180.35	a/b	TGAAGAATGAGAAGTGCGTT[GA]GGCTAAGAACGTACGTTGAG
45	C03_18211487	9.51	189.86	a/b	TATGATTCCATCCTGTTTTC[GA]GTGTCATTATTGTTCAGTGG
46	C03_18216404	0.75	190.61	a/b	CCCACATGTAAAGGGGACAT[AG]TGAGATGTAGGGCTACCACA
47	C03_18252330	0.69	191.3	a/b	TAGATGCTAAAGCTGTTTCC[AG]CAAACATATCTAATCACCAA
48	C03_18596402	3.67	194.97	a/b	GGAAGAAAAGTAAGGTTTCT[GT]GCTGATGGTAGTGTCGGAAT
49	C03_18617722	4.32	199.29	b/a	CTGCAGGTGGTTGATTACTC[AG]GTGACAAATCTCCATGCATC
50	C03_19899016	14.87	214.17	a/b	GGGAATTCAAGGGGGGTTAT[AG]TGGATGGTAGAGGGACCTAT
51	C03_20528505	7.11	221.27	b/a	ACTCAGTAAAAAACCTTGGA[GA]GGTGAATTCAACCCAACGAA
52	C03_21082436	4.44	225.71	a/b	TTGCAGGAATATTGTAACTT[TC]TATATCAGAATTATGGGAAT
53	C03_20983781	1.17	226.88	a/b	TTTTCCTAGCTTTGTAGATA[GT]GAAGACGACTACTATTAAGC
54	C03_21423739	1.49	228.37	a/b	TGGCACCACTGCTCGAGCAT[TC]TGTGGGCTCTAATCCCTTGA
55	C03_21437626	0.72	229.09	a/b	CCTGCCTCCATTGACCCGAC[CT]CGAATTCATATACCTCAGCA

## Sheet: SLG4
No.	SNP	Genetic distance	Cumulative distance	Linkage phase	Flanking region
1	C04_974591	0	0	a/b	TTTTAGGGGCGAGTTGCATC[CA]ACTGGAACAAGGGACAGTAC
2	C04_1919162	13.75	13.75	b/a	ATTCTGCTGTGGATGTTTGT[GA]TTCCTTGCAGTTTCGGTGCT
3	C04_1986394	1.14	14.89	b/a	ATAAAGACAAGACGGTTCCA[TC]GGACCACTCCGAAAATACGG
4	C04_2044178	0.74	15.63	b/a	GGTGCTTGTTGTTAATGGTC[TA]TGCTTTGGCTGAAAATTGTG
5	C04_2118574	1.12	16.75	b/a	ACAATTGAAAATGAGTGTGT[AG]GGTGAGAATATAGACACCAT
6	C04_2299879	5.43	22.18	a/b	ACTCATCGGAGTACAGACCG[GA]GAACCTTGAATTCCGGCGGA
7	C04_3443194	7.81	29.99	a/b	ATTCATTGGGGGCCTTTGCA[CT]GAGCTGTATCCTTGCTAAAT
8	C04_3358244	0.76	30.75	a/b	CTGCGAGAATGGAGACTAAT[GA]GTACAAACTCTGAATTTTAG
9	C04_10163006	2.48	33.23	a/b	CTCTAGAAGACAACATAGCT[GA]CTGCCCAATTTTTGAATTCC
10	C04_9351813	2.61	35.85	a/b	TATTCTAGTTCTTGTTCTAC[TA]GCGAAACTCGCAACGATTGC
11	C04_4724821	0.73	36.58	a/b	AGAAATTAAATATTCGACTC[TG]CTGAAGAACTCTCTTTTTAT
12	C04_3970740	0.68	37.26	a/b	CTAGCAAAGGAGCTTTATGG[TC]GGACGAAATTTATCCCCTGG
13	C04_4596580	0	37.26	a/b	AAGAACAATTCAACAAGATG[AG]TGGGCAGTGACTATAGAATT
14	C04_3039813	0.34	37.6	a/b	GCTGAAAGATGAGAACATTA[CT]GTATTCAGCTACTTCAGAGC
15	C04_8608922	1.03	38.63	a/b	TCAAAGAGAAATTCATCCAA[AT]ACCACTTAAATCGGCCAGTT
16	C04_6907776	0.34	38.97	a/b	ACAGTTCAGGTTGTTTTCAA[TC]TCTGAATTCTCTCCCTTCTA
17	C04_5649064	1.02	39.99	a/b	ATTCGCCAAAGAAATAGCTT[TG]GTGTAGATTCTTGAAAGCTT
18	C04_6729351	0.69	40.68	a/b	GGGAATTCATCGTATTTGTC[AG]GAGAAACCATGTTTCTCAGC
19	C04_5466149	0.34	41.02	a/b	CATAACCTTATTATAGGTTA[TA]ATACAATTAAAGGGAGTCCT
20	C04_6488404	0.68	41.7	a/b	AATAACATAAACATCGATAA[AC]ATGAAACCAGTTGATAATTA
21	C04_6643422	3.59	45.28	b/a	TTCAATATGTTCTAGATGCA[CA]AAGTTACCTTCAATGCAGCA
22	C04_5424340	1.07	46.35	b/a	GTATTTTTCTGTCCTTAAAC[GA]TCATGCCATTTATACTCTCA
23	C04_3471572	1.37	47.72	b/a	ATACAGTTGCTGAAGAATTG[TG]CATTTTATAACGTATGAAGG
24	C04_3194450	0	47.72	b/a	GGACGGCTCTATTGGTACTT[AG]CAGATTCCAGGATGATATGT
25	C04_9302407	1.5	49.22	b/a	CTTGAGTTGTCCGGGTCGTT[TA]TGCGATGTTCACTTCAACAA
26	C04_4398962	2.36	51.58	b/a	GAAGCACGCTTTGATTCAAC[CA]AATGTCGCAGGAGGATCAAG
27	C04_10687440	5.72	57.31	b/a	CTGCATACCTGCCATTAAAA[CA]TTTGAGCATGCAGAAAATGA
28	C04_11072706	0.71	58.02	b/a	CGGATTCCTATCGCACAAGG[CA]CTTCCTTGGACAACAGATGA
29	C04_10816660	3.53	61.55	a/b	CTAGTTACTCTTTTGTAGGG[GA]TACTAATTTGTAGGTGGTTT
30	C04_14322095	1.39	62.94	a/b	CAGTGATGTGTCCTGCATGC[GA]GAGTAAGGGTAGTAAAATTT
31	C04_16106945	1.09	64.03	a/b	TTCAAAAAGAAAAGTCGCCG[GT]CTATTTTTGTTCTGTTGCAA
32	C04_16370027	3.66	67.68	b/a	ACACATTTTATTGAGCTGCT[TG]CTTCTTTATGTTTTTCGTAG
33	C04_16525284	1.01	68.69	b/a	TCAGTGTATGTAAGCAATTG[TC]AAATTACAATAATGTATCGT
34	C04_16700782	2.69	71.39	b/a	TTGTGGTTAGAATAGAATTC[CA]TCTAGGTGCAGGGGCCATAA
35	C04_16910587	4.82	76.21	a/b	AATAGTAAAAATCGGTGCAT[CT]TTTTTAAGAGTATGTTCTGA
36	C04_17255696	2.02	78.23	a/b	AACAAAATCAGTCTTAAACC[AT]GTTCAACTCATTGTCATTGT
37	C04_16976354	0.4	78.63	a/b	CCAAATTTCTTCCAATACAA[GT]GTTTGAAGGGTACCCTTCTG
38	C04_16905215	0	78.63	a/b	TCAATTTGCAGACAAAAGTT[TC]GCAAATCTTGGTTTTTTAAG
39	C04_16985225	3.17	81.81	b/a	GTGCTAATGTTTCACAAGTG[GA]CCAATGAATCGGCACGAAAT
40	C04_17463694	3.58	85.38	b/a	AGAGCAATCTTCCATTTAAA[AG]GTTCCAAAAACTAGCGAAGT
41	C04_17933626	4.7	90.09	b/a	GTGCATGGTGCTTGCAAGGC[TC]CAAGGAGGGAGCACTCAGAT
42	C04_17953601	1.15	91.24	b/a	GACAAATAGATGAGTGTTAC[CA]TTTTCTTTTGAAATGCTATT
43	C04_17972135	4.31	95.55	a/b	GTTTTTGGAGACTCGATCAC[CT]TTCAATGAACCAGCAGCTGA
44	C04_17957572	0.38	95.93	a/b	CTAAAACACCTAAAATCTAA[GC]CTAAGATCAGCCCGAAACCA
45	C04_17806213	0.74	96.67	a/b	TGCACCCATACAAACTACTT[AG]CATAGGCATAATCGAATTCT
46	C04_18747269	9.19	105.86	a/b	AAAACATTACAAGAAAATGG[GA]TCTGACTCTAATCAGCAGAG
47	C04_19460688	4.37	110.23	a/b	AAGTAGCCACCTGAATTCAA[AT]AGGGAATGTTCCATATTACA
48	C04_21290497	11.41	121.64	a/b	TTCAGATTCATGACCTGGAA[CA]TCCTTTTGGCCTTTCATTTT
49	C04_20480568	6.97	128.62	b/a	CCATCTCACCTATACTATTC[TC]CAGTTACACTCCGAGTTAAC
50	C04_20593991	2.24	130.86	b/a	CATCAACCATTGTATGAAAC[TA]ACATTGAATTCCTCGCCTAA
51	C04_21668496	5.23	136.09	b/a	CACTCTCCTCTCTTCGGGCT[CT]TCCCCTTCGGATGCCGAATT
52	C04_21755675	1.02	137.11	b/a	GAATCAAGATCACAAAATTC[TC]GGAAAAAATGCTGCTAATTA
53	C04_22309233	6.33	143.44	b/a	GTTAAACAACCACCTGATAT[AG]CTAAAGTACAATGGTAAAAG
54	C04_22399631	1.91	145.35	b/a	CTTGATTAAACTTAGCGACA[TA]TGAGACTCGGCATTACCTAA
55	C04_22307949	5.7	151.06	a/b	GCCTGGAAACGACAAGACAT[CA]AGAATTCTATCCCATATTCA
56	C04_22406564	2.73	153.79	a/b	GAAGGGAAATGCCAAGCCCG[CA]AGCAGCAAAAGCCAGTAATC
57	C04_22543803	1.2	154.99	a/b	CAAGTATAAAAATGCAGTAA[TC]CACTCCGAGACCACCCCCAG
58	C04_22933325	5.26	160.25	a/b	TGAAAATTTAGAATTCATAC[AG]TTTGGTATGCTATTCACATA
59	C04_23910294	3.97	164.22	a/b	TGTTTTGAGACAAATCCCTG[TC]ATGCAGAACTGATATCAGAT
60	C04_23334988	2.91	167.13	a/b	CCCTAAATTGTCCTGATGCA[CT]GTGCTAAGTGGTGAAAGAAA
61	C04_23225547	3.97	171.1	b/a	ATTGCATTAACTGTCTCCTT[TG]TGTTGTCTAAGATGCTGTGT
62	C04_23145155	1.39	172.49	b/a	CTAGAACAGCAAACCTTCCA[GA]CAACACTACGAACTTTGTTG
63	C04_23015819	0.35	172.84	b/a	TAGGTAATAATCTGGTGATG[TC]GTGGCGAGGGAATTCTGAGA

## Sheet: SLG5
No.	SNP	Genetic distance	Cumulative distance	Linkage phase	Flanking region
1	C05_1753730	0	0	a/b	CCTGCAACTTTTCAAAATGA[AT]TACTATCCTTTCTGCTTGAC
2	C05_1974953	5.58	5.58	b/a	TTATAAGGAGTTTGTCTGGT[CT]GGAATTCTCAAAAACTAAAT
3	C05_2030129	1.51	7.09	b/a	CACTGATCTCTGAAATCATG[TC]GTGCAGAATTCTGACGAGAG
4	C05_2528823	3.86	10.95	b/a	ATAATTAACATTAAAGAGAT[GA]CTTGGAATTCATATGAATTT
5	C05_2788181	4.05	15	b/a	TATTATAGTCGGGCTTGGCG[TA]GTGAATTCTTATTTTTGCAT
6	C05_3215593	6.54	21.54	b/a	ATCATCTCCTATCCACACTA[TC]AGAATTCTCGTCCGCATAAG
7	C05_3323798	5.07	26.6	b/a	CAATCACGTTCTGCACGTAT[CT]GGTCCTTTTACTGTTATTGG
8	C05_3224970	5.4	32.01	a/b	ATGGGAATTCCATGCTTGGT[GC]TGCTAGTCAGAACGAAAGAA
9	C05_3549356	2.64	34.65	a/b	CCGAATCCAGGATACACAAC[GA]AATTTATACAATCAGTTTGA
10	C05_3581225	0.36	35.01	a/b	TACATGATCCTAACTCGGCA[TA]TTGCTGCTTCTGGAGGTAGA
11	C05_4122060	8.54	43.55	a/b	TTTAACCAAGCTTTCAGCCG[AG]GGGCTTCAGATTCAACGTAT
12	C05_3839223	5.51	49.06	b/a	TCGAGAAGCAAGAAATGGTG[TA]TTCGCTGCTAAAATCGGCAT
13	C05_4754890	5.72	54.79	b/a	GGAAAATGGCCTTTGCGACC[AG]GCACACTCTATATCAAAACT
14	C05_5106931	6.35	61.14	a/b	AGCCTGAATGGTAAACAAAT[TC]CATGCCTACCCTTGATGTGG
15	C05_5336568	3.75	64.89	a/b	TACAAGAATGAATTCCAAGG[AG]TTGACATTCCCTAATAATCT
16	C05_5529301	5.83	70.71	b/a	TATGTGGGGGATTGAAGTTA[AG]ACAAAAACAAAACCATTCCA
17	C05_5958986	3.04	73.76	b/a	TAATAATCCCAAGGCCAATA[GC]TACTACATCATCACTCAATG
18	C05_5918401	0.38	74.14	b/a	ATGTGGAACCTAGGTGCGTG[GA]TTCTGTATTTATCTTATCAT
19	C05_6078077	1.56	75.7	b/a	GATTTCCTGTCAGGAATCGG[TC]ATTTAATTGGGTTTTGAAGA
20	C05_6509780	6.96	82.66	a/b	GGATGAATCTTCAATGCATT[AC]CTAGATTGAAACCAAGTTCT
21	C05_6850669	3.38	86.04	a/b	ATTCAAAGACAAAGCAAAGC[AG]TAAACTCAAAACTTGTCACT
22	C05_6967496	1.45	87.49	a/b	CCATTTTTAATGGCAACAGG[CT]TCCTTCTTGGCAGGAGGAGC
23	C05_7792549	7.66	95.15	a/b	AACAACGCCATAGACCCAAA[AT]CAGAGCCTCTAATGAAGAAT
24	C05_7674589	6.09	101.24	b/a	TAGTTTACAGAATCTACTTG[TG]TTTTATAGGGAGAAGGGCCC
25	C05_7602531	0.72	101.96	b/a	CATGACCTCAAATCTCCCGT[TA]GAAATGCTCCAACACTACTG
26	C05_8355648	6.5	108.45	b/a	TCTTTGAAGTTAAGCTGTCA[AG]TTTTTTGGTGTTGCTGTTTG
27	C05_8577679	1.38	109.83	b/a	CTCACGGTTTTAGGCCCTTG[AG]TTTTGTATTGCATGCAAGTT
28	C05_9449342	6.32	116.16	b/a	GACAAGTTAAACTGTTGTGG[CT]TGAGAAAGTGAGCTTGATGG
29	C05_9550020	1.4	117.56	b/a	GTATCAGAATCTCGATCATT[GC]TCTTCTATGAAACTGAATTC
30	C05_9701212	4.62	122.18	a/b	TCTTTCTTTAATGAATTCGA[TC]GAACTAAGCATCTTAATCTT
31	C05_9948718	0.71	122.89	a/b	GTAACCTCAGGTAAAACCCA[AG]GCGATGCATGCCATTGGTTA
32	C05_11298447	3.88	126.77	a/b	GGATCTCTTGATGCTATGGG[CA]CCTAAGTGTGAGCTTGCAAC
33	C05_10856744	3.48	130.24	b/a	AAAGAGATTGAAAAGAATTC[AT]ACCAATCGTATGGACATACT
34	C05_11342838	2.05	132.3	b/a	CCATGTAACTTTAGATCCCA[TG]ACTTTCATAATTGTGGTTTG
35	C05_11982645	4.65	136.95	a/b	TGAGGCTACAGTTAGTCATC[GA]AGTTCTGCCCCAAGTGTCGT
36	C05_11738968	1.08	138.03	a/b	AAGGATTTCAAAGTCAAGTC[TA]CCACTAGCATACGAGGAGAA
37	C05_16491337	2.51	140.54	a/b	TTAATATTTCAATGCCTGAA[CT]AACAACATAAAATTCCAAGT
38	C18_5934836	1.48	142.02	a/b	CGATGTGGACATCGGCTTTA[AG]AGGAAAAACCAATACCTATG
39	C05_12390744	4.64	146.67	b/a	TGTTGTTGAAAACGAGATGC[TC]AAGTTGTTGATGCAACAGTG
40	C05_12877250	1.04	147.71	b/a	TTTGTGAAATCTGGAATCTT[TC]TGTTGTTGAATATAGAATGC
41	C05_16030011	0.37	148.08	b/a	ACGCAACACAAAATACCTTA[TC]AACACCAAGTCAAAAGGCAC
42	C05_12995188	1.16	149.24	b/a	ATGACCATATGGAATGCATC[AG]TATTTGACAGGGGGCGAATT
43	C05_13194002	1.15	150.39	b/a	CCTGCATGGAAACCCAATTC[GT]GATTCTTATCCAGTTCATAA
44	C05_18950560	3.98	154.36	b/a	ATGATTTATACATTGCCATT[GT]TATTAGTACTTCGAATCCTA
45	C05_19170140	1.82	156.19	b/a	AAGAATCCAATACCCACCCA[TC]CACAAGTTACTCTAATGAAA
46	C05_19249414	5.83	162.01	a/b	TCAGCTCACGACACCAAAAG[TA]AATTCAGTAGATGAAGAATT
47	C05_19591843	1.82	163.83	a/b	TGGAACAGGCATGTGACAGG[CT]AAGTGTGAAAGCAAAGGACA
48	C05_19930469	11.75	175.58	b/a	CATCTGGTATGAATACTGTA[TG]TACACTTTGTTTTAGGTTAA
49	C05_21060875	13.53	189.11	b/a	TAAATGGAGCATAATTGTAT[GT]TGATTAACCATTTTTGAATT
50	C05_20859675	6.14	195.26	a/b	AGAATTCGAGGATTGCTTGA[GT]AAGTGCACCTTAGATCAAGA
51	C05_21463031	5.4	200.66	a/b	TACTCTTATATTTTTGCAGG[GT]CAAAAGCAGTGCCTGCTCTA
52	C05_21505091	1.51	202.17	a/b	CTTTCCTTCTGTCAGAATTG[TG]CTAATTCAGAATTCTGAACT
53	C05_22532787	6.8	208.97	a/b	AAGACTTTGCGTCGCATTCT[CT]AACCTTGATGTGGCAGGCGA
54	C05_22197318	4.59	213.56	b/a	GATGGAATAGAAAAATGGTA[GT]CAAATAGACCATGGTTAGAA
55	C05_21970033	0.37	213.93	b/a	TATTGCAAATAGTCACAGTC[AG]CATGTATTAAATGCTTTTGG
56	C05_22094793	0.78	214.71	b/a	CCAACTTGGGTTATACTCTC[AG]CCTCTCTAATGTAACGCAAC
57	C05_22958556	5.28	219.99	b/a	TTTGATATCCGAAGAACTAT[GA]GCCATCTCCAAGTATCGGGA
58	C05_23274440	7.7	227.69	a/b	AGACAAACATGGGTGATAAA[TA]TTTGGGTGAATGGAGAAAAG
59	C05_23525759	6.9	234.59	b/a	TACATTACAGGCTAAATTTT[CT]ACAAGCTATTGTGACGGTAG
60	C05_23965915	4.18	238.77	b/a	TCAATCTAATTTTTGCCTTA[TC]AAGTTTCACACACGCACATC
61	C05_23923998	3.57	242.34	a/b	TAGGAATTCTGTCCACAATT[CT]CAAATGAGATTTTACTTGAA
62	C05_23854673	0.36	242.7	a/b	CTCTTTTTTCAAAGCATTAC[CA]AAAACAGTATGAACAGATTT
63	C05_24119563	1.08	243.78	a/b	CATGACTATCTCTCTATTCA[TC]ATCACGAAATGTTTTATTGG
64	C05_24291281	2.08	245.86	a/b	GAACATGTCTCGTAGTAAAG[CA]TTCCCTGGTTAAAAGCCTGG
65	C05_24360897	4.02	249.88	b/a	ATTCTTCAAAGGCAAGTATG[AG]AATGACATCCTAAACCAATG
66	C05_24504331	0.38	250.26	b/a	CCAAGGAAAGTTAGTCTGGA[CT]AACAAAACCTGCATCCAAAA
67	C05_24852820	2.17	252.43	b/a	AAGACTTCGTCGACGGCCTC[CT]TTCGCCGCCGCGAGAATTCT
68	C05_24832475	0.72	253.15	b/a	ACTGCCCTAAAGAATTCATG[GA]TTTGCAATTATTTAGGTTTT
69	C08_18705800	4.34	257.49	b/a	CTGGAGAATACTTCTTCAAC[CT]AGTCGACTCCCAGCACCAGA
70	C05_25396318	3.47	260.96	a/b	TAGATGGAGCTTTCTCATGA[GC]AAAGTCAAAAGCTGTCAGAT

## Sheet: SLG6
No.	SNP	Genetic distance	Cumulative distance	Linkage phase	Flanking region
1	C06_638346	0	0	a/b	CAGATGAGGGTCATATGACG[GA]TGGAAACGAATTCGAGGAAG
2	C06_1164065	3.98	3.98	a/b	GTTCTGGGAGCTGTGTCTGT[AT]GGAATTGTGTGGTTTCTGAT
3	C06_1152596	1.5	5.48	a/b	TCTATGGAGGATCAGTTAGT[CA]ATCATGGTTTTTGTTGGTGG
4	C06_1149915	4.41	9.89	b/a	CTCTGCATAATTGAAGGTGG[TC]TAATGTAGATGGTCTCTTAT
5	C06_1500284	0.76	10.65	b/a	AAGTACTGCCACTCAACATT[TG]CATGGAGATGCATCCTGAAG
6	C18_4251205	9.09	19.74	b/a	CGCAGGTGATTTAGACGACA[GT]GAGAAGCACTTCAGGAAGCG
7	C06_2327749	2.27	22.01	a/b	AAACATGAGGATGCACATCG[GT]CAGGTATCGAACTTCTCTAA
8	C06_2277020	0.77	22.78	a/b	GAGGGCAATTAATTGGTGTA[TG]GTGTCCACATGGAAGCATAA
9	C06_2231029	1.17	23.95	a/b	CCTTGAATTCTAGCCCTTGC[TC]CATCCATAACGCCTTCGGCA
10	C06_2530733	3.38	27.33	a/b	AATTGGAAGGAGAACGCAGT[CA]CAAGTATTCTGGGCTTTTAA
11	C06_2730266	1.05	28.38	a/b	GCGACAATTATGATTGTTCT[TC]TGTATGATTTTGGTTGGTAC
12	C06_2830178	9.09	37.47	b/a	TTGCAAAAGGCTTTTGATGC[AT]AATCCTTGGAAGTTTCCTAT
13	C06_3070153	4.19	41.65	b/a	GATGATCAGGAAGGAACCAA[GC]ATACCCATTGGTTTAGAAAG
14	C06_3097663	0.37	42.02	b/a	TCAAACTCAAGTAGTTATAA[CA]GTACACTATCGTCCTTGATT
15	C06_3021151	4.45	46.48	a/b	AGATATGACTACTCTGGACA[AG]TGCGCATGATAAAGAATTCA
16	C06_3275106	2.84	49.32	a/b	TATAATTTAGCTGCTGCTTC[GA]CAAGCGAAAACACAGGCTGC
17	C06_3740986	3.9	53.22	a/b	AGGATCATGCTGAATTCTTT[GT]TGCATAGTTTGGATCACATT
18	C06_3599616	3.92	57.14	b/a	TACCAAGCTTCTTGAACAAA[AG]CAGATATGACTCCCAAAAGG
19	C06_3593322	0.36	57.5	b/a	ATTTTTAATTGCAGTGGTAA[TG]GATGGCATCACATTGATCAC
20	C06_3960232	3.37	60.86	b/a	TGTTAGACTATACCTTATAG[CT]GGCAAGTTGGAATTCAAAAG
21	C06_4329535	3.41	64.27	b/a	GTTAGGTTCGTTTCGTTAAT[CT]TGTATTGTCCAGATTTATTG
22	C06_4650368	3.54	67.8	b/a	AAGAACATGTTCTGATGTTT[GT]TAAAGGTTGTGATTCTTTTA
23	C06_4570989	4.42	72.22	a/b	GCAGACTTATTGGCTATTGC[CA]ATTGACTATAAGAGTATTGA
24	C06_4603929	0.69	72.91	a/b	TAAATTTATACAAAGAGAAG[AT]GGGGGAACAAACTGTTGAAG
25	C06_4676296	0.35	73.26	a/b	CTACTACAAGATTGGCAGCG[GT]TGATTCTTCTCGAGAATTCT
26	C06_5372038	5.69	78.96	a/b	CATTCTGCACGTCACAGGAG[GC]ATCTAAGAAAACTCTCCAAT
27	C06_5624314	3.19	82.15	a/b	ATAATGACAGTGAAAGAAAC[AG]TGGATAAAATCTGAGTTCAA
28	C06_5669223	3.61	85.76	b/a	AAAGCTTTTTTGGTAGGTCT[GC]ACAAGTCATTGAGGAATTCT
29	C06_5738172	1.48	87.24	b/a	TTGTGATACAATCTTGTTGT[GC]TTGCCTTTTTCGCTAAGGTG
30	C06_6066423	9.37	96.61	a/b	AAATTAGCGCCACATTTTTC[GA]ATAGTCACATAGAATAGAGC
31	C06_6318682	2.99	99.6	a/b	TTTAAATGGTGTAAGACAGT[CT]TGTGACTTGAGTTTTGTGTC
32	C06_6964279	3.65	103.25	a/b	TAATGTGTACTTCCAGTGCA[CT]CAGATCTTCTTTTATTTCCT
33	C06_8203827	4.6	107.85	a/b	GTTACAAAAATATATCTTTC[GA]AGACAATATCCTATAACGCA
34	C06_8205302	3.91	111.76	a/b	TTTGATTCGGATTCAGCCTT[CT]TTAATCCCTCATTATTAAGC
35	C06_7351977	5.45	117.21	a/b	AAATATGTAACGCATAATTT[AT]ATAAAAACTCCTCTCATTTA
36	C06_6877758	5.28	122.49	b/a	AGGTTTAACTTGTATTTTAA[TC]TTACTGTAGGCCGATCCTGA
37	C06_6951410	0.37	122.86	b/a	AAGTGAATCTTCTTCCCTGA[AC]GGTGCCCCATTTGTAAACAG
38	C06_7256557	1.84	124.7	b/a	GGTATGGAGCTCCAATCCTG[TC]CTGAATGTAAACTCTGAACC
39	C06_7633857	1.35	126.05	b/a	ATGGGGGAAATTTAGTTATT[GA]TGGTGTTCATTCAAGGATCC
40	C06_8046722	1.73	127.78	b/a	GAATCATTGCCAAGGGGTGC[CG]CAAGAGTTCTGCAAATTCAG
41	C06_8163042	1.73	129.51	b/a	AGTATTTGTGTTGTCTGCAT[GC]ACTGGACTCTGCACTAAACT
42	C06_8266130	1.05	130.56	b/a	TCAAACCCTATGAATTCAAA[TG]AAGATACAAGGATTGTTTGA
43	C06_8595952	2.11	132.67	b/a	GATTTGGTTATTGTCAAACA[AG]ATAAAAGGAGAATTCTAAAC
44	C06_9011523	3.54	136.21	b/a	GGTGCTCTGCTTTATGCTCG[CT]TGCCCAGATGTTTTCTAGTC
45	C06_9365507	5.87	142.08	a/b	ACAAATATACTACTAGATGA[CT]GAATTCAACGCTAAAGTCTC
46	C06_9599018	6.61	148.68	b/a	GGCAGAATTTACACCTTCAA[TC]CCCACTGAAAAATCTGAATT
47	C06_10194207	3.71	152.39	b/a	GTTCAAATTCCAAAGCAAGT[AG]AAAGAATTCAAATATTCACA
48	C06_11015539	11.34	163.73	a/b	TGTGTCTGCATGTAAGAAAT[CT]CTTATGGGTATTGAGTGGAT
49	C06_11877360	7.01	170.74	a/b	TTGGTTGATGAGCGTGAGCA[AG]GGCTCTCAAATGGATGGACC
50	C06_13625769	8.84	179.58	a/b	AAGAGAAGATTGCAAAATGC[TG]GAGCAAGTTAGAAGTCCATG
51	C06_17227898	4.52	184.1	a/b	TTTGAAATGTTTGAGTTTTA[TC]AGCTCCGATGGTGATTTCAA
52	C06_18672888	1.4	185.5	a/b	CCACCATAACCATATGTTAT[GT]GAGGAGCTATGCAGAAGAAA
53	C06_14013780	2.11	187.61	a/b	CAAAATCTCAGCAAACCATG[TA]ATCAGGGGAGGGGCCCTATT
54	C06_13166846	4.34	191.95	b/a	AAGGTCGGTAGTTGGTTCTC[TC]GTGGGTAATTAACAAGTGAC
55	C06_20092585	7.38	199.34	b/a	AATGCTTGACTTGGCCCCTT[AT]GGAAGATGGAAGCAGTCATT
56	C06_20421868	7.05	206.38	a/b	ACCCGAACACGCTTTTCCTT[GT]ATTAGAATTCCCCGGTTTCG
57	C06_20679722	2.26	208.64	a/b	TCTTTGGTCCACTTCCACCC[TA]TCCACGTTTCCTCTTATGCG
58	C06_21271840	4.85	213.49	a/b	TGAGTGGTCTCTGGATACTT[CT]TGGCAACATTTGCATTCCCT
59	C06_22170034	6.11	219.6	a/b	TTGCAGACAACCTAGATATC[TC]TCGATATTATGACACAACAC
60	C06_22496929	4.1	223.7	a/b	GATAAGAATCTTTGGATCAC[GA]CTCATAACTTCTTGATTTCT
61	C06_22021820	5.89	229.58	b/a	ATAAATTGACAGGTCAACAA[AC]AACTTGAACACTTTAACGTG
62	C06_22534214	2.42	232.01	b/a	TTCCATCGACGGCTGACATA[AG]TCTCCAACAGCGACCAAAAC
63	C06_22949839	4.19	236.2	b/a	TTGGATTCTTTGGTGTGATT[AT]ATTATGCATTGCTAACTGAT
64	C06_22851655	2.55	238.75	b/a	AACTTACAGATACAAAATCC[GA]GAAAAATCCTTAGAATCAAC
65	C06_23822549	10.06	248.81	a/b	TTCCTATTAGTCCTATCAAC[TC]TTCCAGTCCATGGTGCCAGG
66	C06_24203459	2.49	251.3	a/b	AGAGTTACAGAACACACTAG[CG]TGAATTCCCGTGCGATGCTG
67	C06_24336017	2.17	253.48	a/b	GATTATGTATCAGGCAATTC[CT]GGTTGTATCAAGAGAATGCG
68	C06_25249919	5.68	259.16	a/b	GGAAAAGATCATGAATTCTC[GA]TTCTCAATATGAGGGACAAA
69	C06_25713007	6.92	266.08	a/b	TCATTAGATTTAATCCCTTA[TC]AAAGCTGGGAGGAGAATCTA
70	C06_25733764	0.34	266.42	a/b	TACTGGAATTCTGCTTGTTA[CT]TTTCTCTTCATGTATCTCTC
71	C06_26510667	6.87	273.3	a/b	TATCCCTAATTTTTGTAACT[GA]CTCTGCCCGTTCCTGGCTTT
72	C06_26572087	1.48	274.78	a/b	GAAAGTGACGGAAACATGGC[AT]GAAATGTAATCAGTGTTATG
73	C06_26561604	1.77	276.55	a/b	GAATGTTCTCTGTGAATGAG[CT]ATGCATATTGTTTTAGTAAG
74	C06_26643915	1.48	278.03	a/b	TCATATGCCAAAACAAATAC[GA]CAAATATCGAACCATGCATC
75	C06_26638175	3.38	281.4	b/a	AGTTTACTCAAGCTATGGAT[AG]GACAAATTTAGAAATATATG
76	C06_27545273	5.79	287.19	b/a	CTGTCACAAAATCATCATTC[CT]GCCGCTGAGCTACTACAGCC
77	C06_27394101	3.62	290.81	a/b	CCTTGATGATTCACGTGCCT[CT]ATCGATTCCAGGAGTTATCG
78	C06_27254319	0.36	291.17	a/b	ACCTCGTTTCTTGGAGCTGG[AG]AACTGGAGTGGTGCTGAAAA
79	C06_26926928	1.43	292.6	a/b	TAAACCCTAAATATCTCATG[TC]GCTTAACAAGTACATCAAAA

## Sheet: SLG7
No.	SNP	Genetic distance	Cumulative distance	Linkage phase	Flanking region
1	C07_105598	0	0	a/b	TCTAACTTATTTGAATTCAC[TC]GATTTCACTCTGGTTGCCAG
2	C07_61046	0.34	0.34	a/b	AGATGAAGAAAACACCTTCA[TC]GAAATAAGATTATTTTGAGA
3	C07_828680	8.21	8.55	b/a	TTTTACTTGCCAAATTCCAC[AG]GCCATCTTTTTATGACAAGT
4	C07_892265	0.73	9.28	b/a	TGGTGAATTCTGATGGTTTG[GT]ACTTCAAAATTTTCAGGTCT
5	C07_977118	1.47	10.75	b/a	AATTGCAAGATTGTCGACAC[CT]TTCCATGGTGTGGACATGAA
6	C07_1066580	6.47	17.22	a/b	GGACGCCATGGGAGGAGGCT[CG]CTCCATGTTAGTGGCCTTTT
7	C07_1284553	5.44	22.66	a/b	CATTTTACACTCAAGAAATG[TC]GTGTTAGTCCTATTTCTGTC
8	C07_1323190	5.49	28.15	b/a	CAATTGGGTTATTATTGTTG[TC]TGGTCGCGTTAGCAAATGAA
9	C07_1960988	11.39	39.55	a/b	TATACCTGAGATCCGAATTC[TC]AACAGGTTTTCCAGCTGAAC
10	C07_2539720	6.02	45.56	a/b	AGAATTACCTCCAAAACAAT[CG]CGCCCTTTATCATCATATGG
11	C07_2699763	2.88	48.45	a/b	CTTCTTCAGTAAAATTGGAG[CT]GAACACATCTTCATCTTGTT
12	C07_3299802	9.79	58.24	b/a	AAATTCTGCATCGTAGATGT[GT]GTTTTAACTGTTCCAGTGGT
13	C07_3303197	0	58.24	b/a	CAACTTCGAAGGGAGTAATT[CA]GAGCCACATACCAGAAATGA
14	C07_3688125	1.75	59.99	b/a	GATACGGCAAGGCTAAGGGC[CT]GAAGGGAAGATATAGACAAG
15	C07_4010149	5.79	65.78	b/a	AGTCCCCATTTACCTTGTCA[CT]ACCTTTGGCTCTTGTGCTCA
16	C07_4294261	10.41	76.19	a/b	AGAAAATGAGGCTTGAATTT[GT]TGGTCGGTTAACAAATTGGG
17	C07_4420444	5.09	81.27	b/a	ACCTCCTGTTATTGAATCTT[CT]TAACAAAGACTCTCGTAATC
18	C07_6086099	3.32	84.6	b/a	CTTCAGTCAAAGAACATGAC[GA]GACTTGTAGATGGGCGAGAT
19	C07_10007790	3.97	88.57	b/a	GACGTTTTCTCAGACACCTA[AG]GATTACATTTGAATCATGTG
20	C04_6634100	6.08	94.65	a/b	ATCACGTAGCAATTTCTGAA[GA]CCAAAGAGCTTGGTTTACAG
21	C07_9757255	3.03	97.68	a/b	TTCTTCCACAATCTCAATAC[AG]GCAAAGATAAAGAGAAGGCT
22	C07_10581853	6.18	103.86	a/b	ATCCACAGCTAACCTCTATA[CA]AAGCTATAACACAACTGTGC
23	C07_11733959	8.91	112.77	a/b	CATGGAGAAATAGGTTGTTA[TG]TCTTCATGAATAAATTTTGG
24	C07_11781990	1.01	113.78	a/b	CGTAGCTAGTGATCCATTAT[TG]ATGTGAGAACAAGTCCATTC
25	C07_12549067	9.36	123.14	a/b	GTTATTAGACATCTATCGAC[GA]AGTTTCTGAATTCCAAGTAC
26	C07_12634398	1.08	124.22	a/b	GAACATGCCTAAGCACAACA[AG]TAAAGAGACAACGGGTATTC
27	C07_13796908	11.21	135.44	b/a	TCACCTGGTGAATTCTCTAA[TC]ACAATATTAGGGTTCCTCTG
28	C07_13967511	4.49	139.93	a/b	TCTTTACTCGACCAGTCGAC[CG]TGCTCACACAGAATAATAAG
29	C07_14407834	4.81	144.74	a/b	TTCTAACTTGGGTCCCAAAT[CT]CAAACATCTTTTGGAATTCT
30	C07_15522445	6.37	151.12	a/b	GTTGCTACAATCATAACATA[CT]CATCAAATGAATTCCTTTAG
31	C07_15379599	0	151.12	a/b	AATAGACAGTAAATTCTGAC[AG]ACTCAAGGTCAATCGGGGGA
32	C07_15221254	0	151.12	a/b	TGTGCTGTGTATTTCAGGGA[CT]AAATACAGAATTCGGTAATT
33	C07_15497924	0.7	151.82	a/b	TTAAACTGTAATTCACTTCT[CA]CCATGACGCATTTGAAGCAG
34	C07_15363569	2.21	154.03	a/b	ATTCACACACGAGTTGTAGC[TA]CATTGAAATTCATAACAAGC
35	C07_15360562	2.54	156.57	a/b	AGAACCTTCTATGACTTACC[AG]AGAATTCCTGTATAGTATGA
36	C07_15433708	4.85	161.42	b/a	TGTGGATGTGAATTACCCCC[AG]TCGCTCAAGGAAGTACACGA

## Sheet: SLG8
No.	SNP	Genetic distance	Cumulative distance	Linkage phase	Flanking region
1	C08_1516921	0	0	a/b	GTCACAAACTGTCAGAAGCA[GA]TATTGGGTGCTTGAATTCGA
2	C08_2120745	5.81	5.81	a/b	TTAAAAGAGACATCTTTATA[CG]TTCCTTCATCGGGAAATTCT
3	C08_1364442	2.38	8.19	a/b	CTTCCATGTTCCCTTACCAG[TG]CGGTTTAGGAATTCCTGCAA
4	C08_162217	6.17	14.36	a/b	CAAATTTCTTGAAGTTCATA[GT]TATAAGAAGCACTCTTTAAT
5	C08_1088379	7.57	21.93	b/a	CATCTTTGCTCAATATGCCA[AT]TGGAGATTTGGTTCTGAAGC
6	C08_1290126	1.37	23.3	b/a	CAGAGGATTGTTCCAGGTGC[TC]GAAGAATTCTGTCTTTAATG
7	C08_1979293	2.53	25.83	b/a	ATTTGTTGCAGAACACCAGA[AC]GCATAGCATAGCATGGGAAG
8	C08_2004356	0.76	26.59	b/a	AAAATCTGGTTGATTTTAAC[TC]GGAAGAATTTCCTCCAATTT
9	C08_2545195	1.47	28.06	b/a	TGCTTTATGACCGCATCAAT[AG]TAGAGGGAGAAGACGCTTAC
10	C08_2576286	2.05	30.11	b/a	CCAGGAACCACAGGAGTTCA[CT]AGGCAAAACATCAATGATGA
11	C08_2703422	3.19	33.3	b/a	TATAGTCTGAATTATTATTT[CG]GAGCGAGGGATGGGAGACAA
12	C08_2882415	3.91	37.21	a/b	TAGAAACTTGTCAAGTTTCC[TG]GTTCAAAAAGATGACTAAGC
13	C08_3613608	8.44	45.65	a/b	CTCTCGGTAAAACATATGGA[AC]GACTAGCAATGATTTTGGTT
14	C08_4372986	10.42	56.07	b/a	AAACGCTCGACTTTGGAGGT[GC]TCGGTTGTGTCTGAGTCTGA
15	C08_4747978	4.36	60.43	b/a	ATGTGTACTGAATTCTGAAT[AC]ATCTTTCTGGTACACAGGCA
16	C08_5437893	4.85	65.28	b/a	CAGTGAAAGCAGCTACACCA[TC]GTGAAGCTAAGATACAAAAT
17	C08_5185670	1.09	66.37	b/a	TCTGAAGAAGAAAAGGTTGA[TC]GGATAAAAGAGGAATTCTCG
18	C08_5408061	0	66.37	b/a	TTCGTTTGAAGCTTGCAAGC[TC]AAAGTGAAAAGGGATTCTCT
19	C08_5374586	3.49	69.85	a/b	GCATGCTGGTTTTGTAAGCA[AG]CAAACTATAGAGAGTATCGG
20	C08_5492791	1.42	71.27	a/b	ACATCACCAGAAGGCCACCT[TC]ATTGACAGAATTCCTACAGA
21	C08_5441955	0.73	72	a/b	ACACATATACCCTGTTTGTC[TG]GATATGCTTTTCTTTGAATG
22	C08_5475950	1.06	73.06	a/b	TTCGCCCTCAGTAACTAATC[TC]TCCACTGGAGCATATGCAAC
23	C06_7155162	3.63	76.69	a/b	AGATTAGAGCTGAAATTCCA[AC]CTCGAATATAAAGGGATTTA
24	C08_5573824	3.08	79.77	a/b	AACTCGGCAGGAAAGAACCA[AC]GAGTTGATGGTCGTGCAGTG
25	C08_5966468	5.91	85.68	b/a	GTTTGGACTCTCTTTTACCG[TA]TGAACTTGAATTCATTTTTA
26	C08_6198005	1.9	87.58	b/a	ACTTTTAGAGGACGTTGGGA[AG]GATAGAATTCACCTGAGCAT
27	C08_6189357	3.78	91.36	a/b	GCTATTATTTCTTCAGATTA[TA]GGGGTTATACATTGTAAGAA
28	C08_6290105	5.24	96.6	a/b	GAAAACTAACTCATCTGAGC[AG]AGCCAAATCGACCACAGTGT
29	C08_6566455	5.96	102.56	a/b	TATAGCAGGGTTTTTATTTG[CT]AGCAGTTTCATTACATTCTC
30	C08_7074276	4.39	106.95	a/b	AGAACAATTTGAGACAAATT[TG]CTATCATTTCTGGAATGGAA
31	C08_7335660	3.74	110.68	a/b	CACCTAACTTGGAATTTGTG[CT]TGGCTTCAACTAAGGAGACC
32	C08_10080464	20.34	131.03	a/b	AGATGTATGTCTGTACTAAA[CT]TCTTATGTATATACGTGGTG
33	C08_10624166	7.84	138.87	a/b	ATATGCTACAGTAGTGGCTT[CT]GTTTATTTGATCTACAGAAC
34	C08_10672539	4.44	143.31	a/b	ATGGAAAAAACCAGAATCAA[TC]CAACAAATCACGACACAACT
35	C08_10676429	0.71	144.02	a/b	TTGTTCTGGTTTCCCATCCC[TC]TGTGCCTCCTCTGGACAGGA
36	C08_10813108	0.69	144.71	a/b	ACAGCCCGAATCAGTTAATG[GA]ATGATTCGAATAGAGAATCA
37	C08_10895904	0.69	145.4	a/b	AAGCAATAGCAAACAAAATC[GA]GCAATTCTATACATGCCAGT
38	C08_11047651	1.11	146.51	a/b	GAAATAGGCCTGTATCACTT[GA]TAACGAACTTTGTGGGGTTG
39	C08_11295826	14.81	161.32	a/b	TAACTAACTTACTCATAGGG[CT]TGCCACTCCCAGAGAATATG
40	C08_11357188	14.43	175.75	a/b	GGTTAAGAGAATTCATCTGA[TC]CGCTTGAATCCCAATAACCT
41	C08_11248086	1.04	176.79	a/b	ATTCCTTATAGTGGTAAGAA[TC]AGGAACAAAAGAAAATATTA
42	C08_11684876	2.63	179.42	a/b	ACGTGCCACCAGAATTCTTC[GA]ACGGTGTCGAAGGAGTAGAC
43	C08_11591561	0.37	179.79	a/b	GATAATTTGGATGCTCGAAT[TC]CTCAGTTTTGTGGTTTCAAG
44	C08_11695775	0.67	180.46	a/b	TTGGATGAGTTACTGGTCCT[GA]AACACTTCTGCCACCCTGCT
45	C08_11729346	1.69	182.15	a/b	CTTGATGAGGTAGATGATGA[CA]GATGACCCCTAAAATTAGAT
46	C08_11928522	3.27	185.43	a/b	GAATCTTGTCTCAAATGTTT[TC]GCATTTCTTGTAACCATGGC
47	C08_12229586	5.98	191.4	a/b	TCACAAGTTACTAGAAAGAA[TC]AAACCATAGGCATTATAGAA
48	C08_12557684	3.57	194.97	a/b	TATGAAGTCATATTTTTATC[TC]CTCAAACATCTCATCTTGAT
49	C08_13005060	3.86	198.83	a/b	AGCCAAGGGTGGGAGTCAAA[GT]GAAGTTCACTTAACATCAAA
50	C08_13375183	3.21	202.04	a/b	GGCAGCCCTGAGGAGCGGCG[GT]TGCGGTAAAACGAACGTAAA
51	C08_13456290	0.71	202.75	a/b	CATCATATGGAGAAGGTATT[CT]GCAATCACCATGAATTCTCT
52	C08_13627918	5.02	207.77	b/a	AGATGATTCAAAAGTCAATT[TA]GCCATCACTACCTGTATCAC
53	C08_14251944	3.73	211.5	b/a	ACAAGTGAACTTTGTTACCA[AT]GGCTTAACTACATGGCAATG
54	C08_14920802	8.59	220.09	a/b	AACAGATAGTGCTCGTGATC[TC]TAAACAAACATTACGGATTG
55	C08_17692102	0.74	220.83	a/b	TAGCAGTTCCGTGCATTGAG[CT]TCATAGTGCACAAAGAATCA
56	C08_17824416	1.11	221.94	a/b	ACTAAAAGTCTTAATTTTTC[AG]CACATTTCAAGCGAATCCTA
57	C03_18096014	4.01	225.95	a/b	TTCAACGAATTTTGCAAACA[CT]AATGGGATTAAGAGGCAGAT

## Sheet: SLG9
No.	SNP	Genetic distance	Cumulative distance	Linkage phase	Flanking region
1	C09_1316247	0	0	a/b	CTGCATCCAACATCAAGAGC[TC]CCCTTGAAACAATGGCGTGA
2	C09_2059309	4.74	4.74	b/a	CTCTGGTACCTTGGACTATA[TC]GAAACAGTGAACACGCTCTT
3	C09_2440732	2.25	7	b/a	GAAACGTTGCCGTTTGCCAC[TC]TTGACTAGAGATGGGTCAGG
4	C09_3423147	6.48	13.47	b/a	TCTCGGCAAACACTGGCTGG[TA]CTAAATCCTTTCAGCATACA
5	C09_3157845	5	18.47	a/b	ATAGTGAAGAAAATGACTGT[GA]ACGATGATTAGAGCAGCGAT
6	C09_3171284	4.49	22.96	a/b	AGAGCATTCTTGACAGCATA[GA]GTTATATCTAAATCCACATC
7	C09_4289097	10.54	33.5	a/b	ATGGTGTTTCAACAAGAAAT[CT]ATCCTTCTTATCAAGTTTTG
8	C09_4466106	2.07	35.58	a/b	GTTAGCCCCACAAGCTCCCC[TG]TCCACCTCCTCCTCTCTGGA
9	C09_4387540	3.83	39.4	b/a	GTGCATGAAAGCCATGCGTC[TC]TGAGAATGATTCTGAATTCT
10	C09_4744989	3.75	43.15	b/a	ACTTTGACCCTGTATTAATT[GA]CCACAAACACCCAGCAAGGA
11	C09_4802995	0.34	43.49	b/a	ATTCCATACCAAATCACTAT[GC]AATTATCAAAGGGAAACCTG
12	C09_5052949	1.02	44.51	b/a	ACTCTATTTCCTCCAGTAAT[TA]TCCAGACATGATGCAATATC
13	C09_5111907	2.04	46.55	b/a	TAGTGGCTTGGAAATATGGT[GT]TGTGGAGAAGCAGCTCCGGT
14	C09_4634160	6.02	52.57	a/b	TCTCCATGACCCGCCAACGA[AT]AGCGCTCGAAAGAGCGCATT
15	C09_5446318	5.22	57.79	a/b	CATGAGGATGTTTTGTGATG[TC]TCATGAATTCTCAATTGGCT
16	C09_5298001	5.02	62.81	b/a	AAATTCAGGTATTTACGGCT[TC]AGATGGAGAAAGCCAATCAA
17	C09_5627790	2.65	65.46	b/a	ATTGAGTCATGGTGGCGGCC[GT]AATGTTACTAGAGGATATGT
18	C09_5750066	1.82	67.28	b/a	AACTGTGGTGATATCAAATA[AT]CTTGCGTGCTAATACTGAAC
19	C09_6489174	7.22	74.5	b/a	CATATTCATAGCCCCTGCAT[GT]TCCACAGAACTTGCTTCTCT
20	C09_6377467	4.67	79.17	a/b	ATTTTATTATTACTTGCTAG[GA]TGGTTTTAAGTTGCCTCTGA
21	C09_6150885	1.08	80.25	a/b	CTGTGTTGGGCAGAATTCAC[AC]AGGAAGATGATACTGGAAGT
22	C09_6930346	3.92	84.17	a/b	AAAAAACAACATAGTAACAG[TG]AGCCTAAACCATTGAGGGTT
23	C09_7093883	6.26	90.43	b/a	GCTTTGTTTGCCTTACCTTC[TA]AACCTGGATGGAATTCCTGC
24	C09_7482778	3.23	93.67	b/a	GATAAAGAAGCACAAGTCTC[TA]GTTACTCTACGAGGAAGTGA
25	C09_7534812	1.49	95.16	b/a	ACTAGCAGAAGCTCTTGAAG[TA]GAGCAGAATTCCATTCCTTT
26	C09_8034790	3.69	98.84	b/a	TCATGTCACAAGGAAAAGAA[CT]TGGCTTTGAAATTAGCAAGT
27	C09_8572128	4.27	103.11	b/a	TCCATCGCCGATCACCGGAC[GA]AGACTCTGTGTAATCAGCTC
28	C09_8496139	5.72	108.84	a/b	TTCAATGGAATTCTCTGGCT[GT]CGTAAGTTCTCTAATCCAAT
29	C09_8112855	1.17	110.01	a/b	CTCATTATGCGTGGAATTCA[TG]TATCTATCTTGAATGAATGT
30	C09_7979401	1.47	111.48	a/b	GTTTTTCATGTGAATTCCTT[CT]AGGTTATTGTGGAGAACAGC
31	C09_7867621	0.69	112.17	a/b	AAAATATGATCCCATTGCCT[AC]TAACTTTCCCGTTATTCATT
32	C09_8734792	4.18	116.35	a/b	TTCTTTGCCAAACCCTCTCA[CG]TCTTCTTCCACTAGAATTCC
33	C09_8940563	4.5	120.85	a/b	TTCTCTGGTGACTTTCTAAC[GA]CTTCCTTGTCCTGGTGAGGC
34	C09_9213855	2.3	123.15	a/b	AACCACTCATTGAAGTAGTA[TC]ACAAAAATGAGTCAACGTCC
35	C09_9222427	0.71	123.86	a/b	ACAAGCTTCATTCAGTCTTC[TC]CTGCTCACAGAGACCTTGGA
36	C09_9341809	1.05	124.91	a/b	CTCTTTCGCCATCTTCACCA[TG]TCTTTTAGATAACTCTAGAG
37	C09_9433583	4.59	129.51	b/a	AGAATTATCAATGCTACTGT[GA]ATTATACATATACACAGTAT
38	C09_9807613	3.41	132.91	b/a	AATAACTAAGAATATCTTCC[CA]TTGCTCTCAAGTCAAAACAC
39	C09_9932169	1.48	134.39	b/a	AGAATAGCGGTGCCTTCCTC[TC]TGCTTTTCCATGTTAGGAAG
40	C09_10142547	7.67	142.06	a/b	TTTTCCAGCAGCTTCTGCAC[AG]TCTATTAAACATACATATGG
41	C09_10578597	6.33	148.4	b/a	TTGTCATTTTTGGGTCTATC[AG]GGATCTGTAATCAAAATCAC
42	C09_11005960	7.91	156.3	b/a	AATGAAGCATAAAGCTGGAA[CT]ATAATTCTTCCAAACTTCAG
43	C09_11054403	9.09	165.39	a/b	TACATTTTTGGCTTTGTGGA[TA]AGTGAATTCACAAATATATC
44	C09_12722126	6.57	171.96	a/b	ATCACAAAGCATAATCTACT[CT]GGCATACCGTTCCTTTAAAA

## Sheet: SLG10
No.	SNP	Genetic distance	Cumulative distance	Linkage phase	Flanking region
1	C10_227212	0	0	a/b	AAGAATTCATTGCGTGCTGT[CA]CAAGAACGTCACATGGACTC
2	C10_428729	0.74	0.74	a/b	CATCAGTAGGAATTCAGACG[AG]GCGTGGTGTTAATAGGACAT
3	C10_3295158	9.12	9.86	a/b	TCGGTGTCTTCAACTACACA[GC]AGAATTCAAGAAAAATGAAG
4	C10_3806325	5.09	14.95	b/a	AAACAGAACCTCACATAGGA[AT]TTAACATACAGTAATCCTCC
5	C10_3827852	0.68	15.63	b/a	AAATAGTAAAACACATACCA[TG]TTGGTGTAGGCTTGGCAATG
6	C10_3826326	0.35	15.98	b/a	TATTAATTGTGCAACGATTC[AT]AGTTTTTTCCCAGTGAAAAC
7	C10_6089359	0.36	16.34	b/a	ACGTAGAAGTATTTTCCATG[GA]CTTTGCCCTGTTCTTCCATG
8	C10_7593877	3.41	19.74	b/a	ATCTCATATTTATTACTAAG[CG]AAAAGTGGATCACGATTTTC
9	C10_7577628	0.4	20.14	b/a	AGAGGAAACACATTAGAAGT[GT]GGGTAAAAGAACATGGAAAA
10	C10_7958438	2.25	22.39	b/a	TATTTACCCATGAAACCATC[TC]AGACAGTGTGGACAGGCAAA
11	C10_8053080	0	22.39	b/a	AGGTCAGGAATTCAACATTC[TC]TGCAGCTTATATCTGCCCTC
12	C10_8211438	3.11	25.51	a/b	TTCTGTCTTGCACTAGCATC[CT]GAGGCAAGATTATGGTCCAT
13	C10_8612412	3.08	28.59	a/b	CCTATTCCCATTTCACTTCT[TC]GTGGTAGATGAAGCTCACTG
14	C10_9151674	5.85	34.44	a/b	TGGCCAAAAAGGGGTTTTGA[GA]TGAAACCAAGAGAGAGAATT
15	C10_9556019	8.25	42.69	b/a	ACTTTTCTTTCAGAAGTCCA[CA]AAAAGGCATCATCGAGACCA
16	C10_9663719	2.9	45.6	b/a	AAAGCAAGCAGAATTCAGAG[TG]TTTCCTTCGGAAATTACACA
17	C10_9975796	2.87	48.47	b/a	ATTATCAACATAAAAAGGTA[AG]AGAGATAATCAAAAGACATA
18	C10_10668374	8.65	57.11	a/b	CCTCCAGTATACCACCAAAG[AT]TTGGTGAGGGAGTGCTTGGG
19	C10_10872120	3.82	60.93	a/b	TCAGAAGTGTGAGAGCTGCA[AG]AAAAAGTTCTTCACGAAATT
20	C10_11395948	5.44	66.37	a/b	CGCCTATAGAGACAAGTTAG[AC]GAAAACCATATTTAGCTTTT
21	C10_11362439	4.79	71.17	b/a	TTAAAATTGTCTTTTGTTTA[TA]TATATCTGATGATCTCAATT
22	C10_11563040	3.74	74.9	b/a	TGAGAGGACAAGAGGGCACT[CT]GTAGTTGAATGAAACATGTG
23	C10_11583908	1.08	75.98	b/a	GCAAAATCAAGATCCTGGAT[GA]ACATCCTCAAATTATCTTCC
24	C10_11709804	1.07	77.06	b/a	AATCGCCACTGATAAAACCC[TC]TTCACATGCTCAGCTTACTC
25	C10_12178267	4.27	81.33	b/a	CTCCGCATTGCATCTGGAGA[TC]TCTTCATAGAAGAATTCAAT
26	C10_12592301	9.19	90.52	a/b	AAGTCCCCCCCACACTCCAG[AG]AGGCTTTTAGAGAAATTTGG
27	C10_12996277	7.14	97.66	b/a	AAATTTTGAACCAAAAATTA[AC]GAATGATGGTGAAAAGGAGA
28	C10_13463278	4.1	101.75	b/a	AAGAGCCCAAAAAGTGGATC[AG]GGCCCATTTCCTAGAGGAGC
29	C10_13859293	2.4	104.16	b/a	GAGGCTGATTCTCACATAGT[GA]CCCATACGTGTCTATGGATC
30	C10_13970772	1.08	105.24	b/a	TCCTCCGGTGACCATTAGTA[TC]CCTCAACTTCGTTGTTCAGA
31	C10_13886714	0.72	105.96	b/a	AGAATTTTTATCTGTCTGAC[GA]TTTACTGAATTCTTTCAGGA
32	C10_13676446	4.72	110.68	a/b	AGAGAAGCCATGATCTGTAC[AG]TAGTATAGATTGGGGTTATT
33	C10_14194935	7.38	118.06	a/b	AATTCATGGACCTTTGCCCA[GT]GTCTTCTCGCTTGGAATTGT
34	C10_14810676	8.66	126.72	a/b	GCAAAATGACATGAATTCCT[TA]TCTCAAATCCCAATTGTTAG
35	C10_15410492	7.19	133.91	a/b	ACATGGACTTCAAAGCTATC[CA]TGTGTCACTGTTATTCTCTT
36	C10_15522018	4.37	138.28	b/a	ATATGGAATTCTTGTGAGGC[AG]TACAAGCTTCATATAAGAAA
37	C10_15550471	0.73	139.01	b/a	TCTGTGGGGTAATCTATTGA[TC]AACTGTCATCTTAGTTGTAC
38	C10_16431406	4.18	143.19	b/a	CTCCAATCACTGGAGAGGTA[CT]TCCGACTCCCAGAGGCATCT
39	C10_16487725	3.05	146.24	a/b	GAAATAGGAAGACAACTTAA[CT]CATCAAAATACACCGGATTC
40	C10_16071833	2.48	148.73	a/b	TTTTTTACCACCATTACAGG[TC]TGAAATGATATCTGACGGCA
41	C10_17034241	7.75	156.48	a/b	CCCTACTGAATTCACAAGAG[GA]CATCGTGTTTAAGAGTTTCC
42	C10_17070204	9.45	165.93	a/b	CAAAATGATAGTGTGGGAGT[GC]AATCCAATTACCAACTTCAG
43	C10_17187172	8.72	174.65	a/b	AAAGTGAAGTAAGGATTAGG[AG]AAGCAAGAGACCACAGCACA
44	C10_17445087	1.91	176.56	a/b	CCTCCATTACTGGAGGATGC[CT]GTGTGGCTACTCATGATTGT
45	C10_17937874	5.06	181.61	a/b	ATTAATGAATGGAGTACCCC[AG]TACCTTGCCTTCCCTTCCGA
46	C10_18160424	3.36	184.97	a/b	ATGGGCTTCCGTTAATAATC[AT]CAAGTTAAACTTCACAAGCG
47	C10_18579909	4.36	189.33	a/b	AAGTTGTGAGGAATTCTAGT[TC]GGTAAACGATGATTTTGGTA
48	C10_19713061	9.26	198.59	a/b	TTTGAAATGTTGTTGAAACA[AG]CTAACATATTTTGAGTGCAC
49	C10_19800888	2.9	201.5	a/b	AATTCTTGATTGATCATATA[TA]AGAGGAGGAACAGGACCCAC
50	C10_19977262	3.83	205.32	a/b	CCATCAGGAGCTTCTGCAAG[CT]GGGCAAATAACTGCTCCAAG
51	C10_20134764	4.16	209.48	a/b	AATAAACAATACAAATACCA[TC]AATCCTAGCCGTTCTTTCAT
52	C10_20443791	4.07	213.55	a/b	TCCCACTCCTTCCTGATGCA[AG]AGTTCTGCTGATAAGTTAAT
53	C10_20588544	1.56	215.11	a/b	ATGAATTCCTTTGAGAAGAG[GC]AACTATTGCAGAACTCATGT
54	C10_20747278	3.78	218.89	a/b	CTCTCAATTCACCGAGCATC[AG]GAACTAGATAGTAGATTGAT
55	C10_21460171	8.47	227.36	a/b	ACAGTATCAAAGGCAACTTC[CA]ATAGCTTTTTGACCAAAGAA
56	C10_21701813	1.74	229.1	a/b	TATGAATAAAAATATGTCAT[AC]ACAGTCATCAAGCACACAAC
57	C10_21764532	1.1	230.2	a/b	TTTGATGTTAACCTAGCCTT[CT]GCGAAACACAAGAAAACATC
58	C10_21981618	3.21	233.42	a/b	CGCCAACCCATATTTCTATG[TC]GAAACAAGAACCATGGTGTG
59	C10_21996767	0.36	233.78	a/b	TATTCTAATGACATCTTCTC[CG]CCTGTAGGGTCATGGTTGCT
60	C10_22035684	1.43	235.21	a/b	CACCCAACGAATGATAAATC[GA]AACACGACAGATATAAAGAA
61	C10_22260051	4.05	239.26	b/a	CATGAATCTATCATGCAGTC[GA]TAGGAAACTGGTTCCCCCAA
62	C10_22474364	2.15	241.41	b/a	GCAGCGGTTTCCAGCAGCAA[AG]CTCTGGGTCCCAAGATATAG
63	C10_21737120	3.97	245.38	b/a	GGTATGTTGTTTATCTCCCT[TA]GCAGAATTCAAATGTTTGAT
64	C10_21535973	1.02	246.4	b/a	ACCGAGCAAACTTGAGACGG[TC]AGATTGCAGCACCAGACGAC
65	C10_21413893	1.37	247.77	b/a	TTTCATGTCATCTAATCAAG[GA]GGAATTCTTAGCGTGTTCTA
66	C10_21234370	1.02	248.79	b/a	AAATGGAACATTTTTTTACA[TA]GAACAGGTTATTTGAACGAA

[truncated: 10 more sheets: SLG11, SLG12, SLG13, SLG14, SLG15, SLG16, SLG17, SLG18, SLG19, SLG20]
